# Supplementary material for: Shotgun and Hi-C Sequencing Datasets for Binning Wheat Rhizosphere Microbiome
Source: Sci Data. 2025 Mar 1;12:367. doi: 10.1038/s41597-025-04651-3 (PMC11873117; doi:10.1038/s41597-025-04651-3)
Supplement: Supplementary file 1 — Supplementary Table 1 [file 41597_2025_4651_MOESM1_ESM.xlsx]

## Sheet: Supplementary_Table1
Metagenomes Assembled Genomes (MAGs)	Marker	genomes	markers	marker sets	Completeness	Contamination	Strain heterogeneity	Genome	ambiguous bases	scaffolds	contigs	N50 (scaffolds)	N50 (contigs)	Mean scaffold length (bp)	Mean contig length (bp)	Longest scaffold (bp)	Longest contig (bp)	GC	GC std (scaffolds > 1kbp)	Coding density	Translation table	predicted genes	0	1	2	3	4	5+
S1Shotgun.1.fasta	root (UID1)	5656	56	24	0	0	0	17546	636	146	146	122	120	120	115	994	946	43.1	0	-100	-1	-1	56	0	0	0	0	0
S1Shotgun.2.fasta	root (UID1)	5656	56	24	0	0	0	25539	677	144	144	287	278	177	172	688	673	38.3	0	-100	-1	-1	56	0	0	0	0	0
S1Shotgun.3.fasta	root (UID1)	5656	56	24	0	0	0	17659	597	147	147	140	135	120	116	971	941	42.4	0	-100	-1	-1	56	0	0	0	0	0
S1Shotgun.4.fasta	root (UID1)	5656	56	24	0	0	0	54500	2387	485	485	128	124	112	107	1032	982	42.3	0	-100	-1	-1	56	0	0	0	0	0
S1Shotgun.5.fasta	root (UID1)	5656	56	24	0	0	0	55090	1384	404	404	169	164	136	132	1557	1491	40.2	9.58	-100	-1	-1	56	0	0	0	0	0
S1Shotgun.6.fasta	k__Bacteria (UID203)	5449	104	58	0.31	0	0	170891	4088	699	699	336	329	244	238	2761	2608	35.5	8.31	-100	-1	-1	102	2	0	0	0	0
S1Shotgun.7.fasta	k__Bacteria (UID203)	5449	103	58	1.49	0	0	72905	3082	777	777	101	98	93	89	1787	1660	43.5	0	-100	-1	-1	98	5	0	0	0	0
S1Shotgun.8.fasta	c__Gammaproteobacteria (UID4202)	67	481	276	94.27	2.64	14.29	904348	19796	2831	2831	400	391	319	312	1824	1789	33.6	4.08	-100	-1	-1	34	433	14	0	0	0
S1Shotgun.9.fasta	k__Bacteria (UID203)	5449	103	58	1.72	0	0	81823	2371	740	740	127	124	110	107	723	701	42.2	0	-100	-1	-1	101	2	0	0	0	0
S1Shotgun.10.fasta	o__Rhodospirillales (UID3754)	63	336	201	89.52	32.42	7.14	1525059	30422	5237	5237	364	357	291	285	2040	2014	36.2	5.41	-100	-1	-1	26	214	84	10	2	0
S1Shotgun.11.fasta	c__Alphaproteobacteria (UID3305)	564	349	230	76.32	18.77	7.79	1483021	36861	5186	5186	377	367	285	278	5154	4823	35.4	6.78	-100	-1	-1	89	207	44	7	2	0
S1Shotgun.12.fasta	o__Burkholderiales (UID4000)	193	427	214	99.04	14.75	5.77	2104732	53220	6234	6234	409	398	337	329	4364	4303	33.8	5.79	-100	-1	-1	12	367	46	2	0	0
S1Shotgun.13.fasta	root (UID1)	5656	56	24	0	0	0	98863	6048	714	715	211	199	138	129	1566	1479	41	7.49	-100	-1	-1	56	0	0	0	0	0
S1Shotgun.14.fasta	k__Bacteria (UID203)	5449	104	58	59.09	28.45	8.7	1512076	26699	5847	5847	333	329	258	254	5974	5648	35.7	8.13	-100	-1	-1	64	26	11	2	1	0
S1Shotgun.15.fasta	k__Bacteria (UID203)	5449	103	58	1.88	0	0	125412	4897	1076	1076	138	132	116	112	1182	1129	40.7	1.93	-100	-1	-1	101	2	0	0	0	0
S1Shotgun.16.fasta	k__Bacteria (UID203)	5449	103	57	14.19	3.91	0	240693	6700	1295	1295	271	264	185	180	1126	1088	36	0	-100	-1	-1	66	21	12	4	0	0
S1Shotgun.17.fasta	k__Bacteria (UID203)	5449	104	58	82.76	20.38	22.22	1440890	27329	5314	5314	349	342	271	266	1715	1655	35.2	4.81	-100	-1	-1	11	68	24	1	0	0
S1Shotgun.18.fasta	o__Burkholderiales (UID4002)	107	569	249	86.36	27.36	17.2	2323845	67459	7234	7234	405	394	321	311	2914	2830	33.9	5.11	-100	-1	-1	104	340	109	16	0	0
S1Shotgun.19.fasta	k__Bacteria (UID203)	5449	103	57	90.03	22.12	29.55	1857324	57671	6026	6026	389	377	308	298	3926	3839	35.8	5.42	-100	-1	-1	10	68	20	2	3	0
S1Shotgun.20.fasta	k__Bacteria (UID203)	5449	104	58	56.58	19.61	8.97	716744	15337	2875	2875	330	321	249	243	2890	2828	35.4	5.17	-100	-1	-1	31	34	28	8	1	2
S1Shotgun.21.fasta	k__Bacteria (UID203)	5449	103	57	41.74	0	0	1263479	27369	3684	3684	429	419	342	335	13652	13179	36.1	8.48	-100	-1	-1	74	29	0	0	0	0
S1Shotgun.22.fasta	root (UID1)	5656	56	24	0	0	0	172782	7649	1638	1638	113	108	105	100	1646	1552	41.9	13.07	-100	-1	-1	56	0	0	0	0	0
S1Shotgun.23.fasta	k__Bacteria (UID203)	5449	104	58	49.18	23.62	77.27	939515	22883	3645	3645	321	313	257	251	2290	2157	34.9	5.68	-100	-1	-1	61	32	7	3	1	0
S1Shotgun.24.fasta	root (UID1)	5656	56	24	0	0	0	305569	10770	2115	2116	187	179	144	139	1979	1889	37.4	7.03	-100	-1	-1	56	0	0	0	0	0
S1Shotgun.25.fasta	c__Deltaproteobacteria (UID3216)	83	247	155	37.68	3.55	14.29	1481145	33702	4546	4546	417	407	325	318	11374	11022	36.7	7.65	-100	-1	-1	133	109	4	1	0	0
S1Shotgun.26.fasta	o__Burkholderiales (UID4000)	193	427	214	46.48	5.16	25.81	1197428	33848	3806	3806	375	365	314	305	7825	7313	34.8	10.56	-100	-1	-1	221	175	31	0	0	0
S1Shotgun.27.fasta	k__Bacteria (UID203)	5449	104	58	69.39	58.86	15.84	1023184	18754	4004	4004	333	326	255	250	4383	4170	35.4	4.64	-100	-1	-1	32	40	16	10	4	2
S1Shotgun.28.fasta	k__Bacteria (UID203)	5449	104	58	53.86	27.41	6.06	889589	14100	3396	3396	339	333	261	257	3256	3150	34.1	5.97	-100	-1	-1	60	26	12	5	1	0
S1Shotgun.29.fasta	k__Archaea (UID2)	207	145	103	46.17	13.11	13.04	880499	47226	5203	5203	245	233	169	160	2008	1890	38.4	4.54	-100	-1	-1	82	50	8	5	0	0
S1Shotgun.30.fasta	k__Bacteria (UID203)	5449	104	58	54.17	26.28	23.61	463382	12362	1970	1970	309	300	235	228	1805	1722	36.2	5.58	-100	-1	-1	42	38	18	2	2	2
S1Shotgun.31.fasta	k__Bacteria (UID203)	5449	104	58	65.56	17.26	18.37	822449	16846	3386	3386	322	315	242	237	1888	1786	35.9	4.65	-100	-1	-1	25	52	19	6	2	0
S1Shotgun.32.fasta	k__Bacteria (UID203)	5449	104	58	31.74	14.62	29.58	567419	14399	2508	2508	298	291	226	220	1321	1286	35.9	3.72	-100	-1	-1	59	19	11	10	5	0
S1Shotgun.33.fasta	k__Bacteria (UID1453)	901	171	117	8.22	0	0	329521	20729	2032	2033	241	225	162	151	2227	2087	39.9	6.98	-100	-1	-1	147	24	0	0	0	0
S1Shotgun.34.fasta	c__Betaproteobacteria (UID3959)	235	419	211	79.91	117.85	10.31	2040873	43588	7514	7514	352	344	271	265	1856	1832	33.3	4.41	-100	-1	-1	103	124	65	51	33	43
S1Shotgun.35.fasta	k__Bacteria (UID203)	5449	104	58	83.41	41.66	32.38	1223761	30741	4261	4261	359	350	287	279	2891	2726	35.2	9.73	-100	-1	-1	17	50	17	12	7	1
S1Shotgun.36.fasta	k__Bacteria (UID203)	5449	104	58	82.71	40.49	7.55	1703049	36843	6473	6473	339	331	263	257	4476	4189	35	5.85	-100	-1	-1	22	48	22	9	0	3
S1Shotgun.37.fasta	k__Bacteria (UID1452)	924	161	108	77.17	36.11	18.75	1161855	20551	4285	4285	346	340	271	266	2267	2139	34.4	3.93	-100	-1	-1	53	72	30	6	0	0
S1Shotgun.38.fasta	k__Bacteria (UID1452)	924	151	101	71.68	40.92	8.33	1020340	18198	3665	3665	353	347	278	273	2498	2403	34.8	9.72	-100	-1	-1	52	58	36	2	3	0
S1Shotgun.39.fasta	k__Bacteria (UID203)	5449	104	58	37.62	8.86	11.76	895860	19461	3114	3114	376	368	287	281	2710	2652	33.4	5.01	-100	-1	-1	71	23	8	1	1	0
S1Shotgun.40.fasta	k__Bacteria (UID203)	5449	104	58	42.63	14.76	12.24	359803	10925	1453	1453	326	315	247	240	1297	1236	35.2	14.16	-100	-1	-1	42	33	19	10	0	0
S1Shotgun.41.fasta	o__Burkholderiales (UID4000)	193	427	214	83.09	14.29	4.84	1401602	32684	4510	4510	375	366	310	303	3536	3413	33.8	4.94	-100	-1	-1	71	300	53	3	0	0
S1Shotgun.42.fasta	k__Bacteria (UID203)	5449	104	58	37.62	20.84	14.81	742785	23025	3321	3321	314	305	223	216	2045	2000	34.7	5.76	-100	-1	-1	53	22	18	10	1	0
S1Shotgun.43.fasta	p__Actinobacteria (UID1454)	732	199	116	51.72	30.03	52.73	889025	13878	3649	3649	320	315	243	239	1594	1560	36	4.47	-100	-1	-1	111	55	25	6	2	0
S1Shotgun.44.fasta	k__Bacteria (UID203)	5449	104	58	53.4	10.34	87.5	1261603	35113	5160	5160	320	312	244	237	2130	2103	34.1	4.45	-100	-1	-1	67	31	5	1	0	0
S1Shotgun.45.fasta	k__Archaea (UID2)	207	145	103	40.13	11.09	89.29	189447	7367	774	774	352	338	244	235	1117	1072	37.4	7.35	-100	-1	-1	84	39	19	3	0	0
S1Shotgun.46.fasta	k__Bacteria (UID3187)	2258	188	117	64.91	13.27	6.45	1604094	42385	5029	5029	417	405	318	310	5354	5173	33.6	6.41	-100	-1	-1	73	90	22	3	0	0
S1Shotgun.47.fasta	k__Bacteria (UID203)	5449	104	58	6.78	0	0	383828	9429	2197	2197	257	250	174	170	1458	1435	36.9	4.64	-100	-1	-1	96	8	0	0	0	0
S1Shotgun.48.fasta	k__Archaea (UID2)	207	145	103	83.98	72.98	19.51	695429	30451	3451	3451	294	280	201	192	5372	5117	39.4	4.94	-100	-1	-1	20	56	38	23	7	1
S1Shotgun.49.fasta	k__Bacteria (UID2495)	2993	147	91	83.83	16	32.14	846279	17888	2851	2851	380	373	296	290	1875	1836	35.8	5.48	-100	-1	-1	30	95	19	3	0	0
S1Shotgun.50.fasta	k__Bacteria (UID2495)	2993	147	91	71.56	18.86	55	895108	20001	3084	3084	377	368	290	283	1827	1759	36.1	4.52	-100	-1	-1	38	79	25	5	0	0
S1Shotgun.51.fasta	k__Bacteria (UID203)	5449	104	58	54.48	51.72	9.43	1114949	21330	3912	3912	370	363	285	279	1585	1554	31.8	6.42	-100	-1	-1	66	19	7	10	1	1
S1Shotgun.52.fasta	o__Sphingomonadales (UID3310)	26	569	293	93.63	19.45	20.19	1228420	31651	3930	3930	394	384	312	304	4445	4235	34.5	7.81	-100	-1	-1	62	407	98	2	0	0
S1Shotgun.53.fasta	k__Bacteria (UID203)	5449	104	58	89.02	21.94	6.33	1477014	28387	5895	5895	331	324	250	245	1453	1429	36.5	3.98	-100	-1	-1	9	60	22	10	2	1
S1Shotgun.54.fasta	k__Bacteria (UID3187)	2258	188	117	15.3	0	0	420864	11877	1302	1302	423	413	323	314	2149	2099	33.9	6.05	-100	-1	-1	151	37	0	0	0	0
S1Shotgun.55.fasta	k__Bacteria (UID203)	5449	104	58	63.79	13.79	0	981083	19626	3304	3304	370	364	296	290	2308	2264	33	5.69	-100	-1	-1	62	35	4	3	0	0
S1Shotgun.56.fasta	k__Bacteria (UID2495)	2993	147	91	77.88	28.19	12.12	985697	23493	3766	3766	345	336	261	255	1521	1475	33.6	6.54	-100	-1	-1	46	76	21	4	0	0
S1Shotgun.57.fasta	k__Bacteria (UID203)	5449	104	58	79.31	55.24	17.69	944836	19876	3296	3296	359	351	286	280	2182	2044	37.6	4.93	-100	-1	-1	13	30	38	18	3	2
S1Shotgun.58.fasta	k__Bacteria (UID203)	5449	104	58	88.75	58.83	16.44	1081069	21313	4200	4200	334	327	257	252	1780	1732	37.1	5.44	-100	-1	-1	28	31	36	7	1	1
S1Shotgun.59.fasta	root (UID1)	5656	56	24	8.33	0	0	643840	16896	2493	2493	326	319	258	251	1760	1647	33.9	11.21	-100	-1	-1	54	2	0	0	0	0
S1Shotgun.60.fasta	k__Bacteria (UID203)	5449	104	58	77.43	26.34	65.57	621889	15433	2628	2628	322	315	236	230	1544	1467	39	5.05	-100	-1	-1	17	43	37	6	1	0
S1Shotgun.61.fasta	k__Bacteria (UID203)	5449	103	58	82.76	24.32	12.04	250539	7962	921	921	357	347	272	263	2946	2728	34.7	5.32	-100	-1	-1	12	64	14	7	4	2
S1Shotgun.62.fasta	p__Actinobacteria (UID1454)	732	199	116	84.23	118.91	30.14	1672296	25300	7448	7448	300	296	224	221	3213	3162	35.2	6.39	-100	-1	-1	48	54	44	29	15	9
S1Shotgun.63.fasta	k__Bacteria (UID203)	5449	104	58	51.79	51.23	14.18	701884	19050	3114	3114	313	304	225	219	2764	2696	35	5.57	-100	-1	-1	36	36	12	14	1	5
S1Shotgun.64.fasta	root (UID1)	5656	56	24	0	0	0	180608	11522	440	440	410	386	410	384	1343	1256	32.4	0.47	-100	-1	-1	56	0	0	0	0	0
S1Shotgun.65.fasta	k__Bacteria (UID2495)	2993	147	91	86.11	20.88	13.64	1223116	35748	4100	4100	390	377	298	289	2089	1980	32.9	5.67	-100	-1	-1	26	103	16	2	0	0
S1Shotgun.66.fasta	k__Bacteria (UID203)	5449	104	58	6.74	1.72	0	210678	4795	827	827	320	313	254	248	1249	1218	35.3	3.68	-100	-1	-1	91	12	1	0	0	0
S1Shotgun.67.fasta	p__Actinobacteria (UID1454)	732	200	117	59.12	58.55	28.48	1233543	18532	5435	5435	301	296	226	223	1223	1212	35.8	2.92	-100	-1	-1	94	53	27	15	9	2
S1Shotgun.68.fasta	c__Gammaproteobacteria (UID4444)	263	507	232	100	2.1	0	1566167	65701	4469	4469	441	423	350	335	4959	4404	35.2	4.99	-100	-1	-1	0	500	6	1	0	0
S1Shotgun.69.fasta	p__Actinobacteria (UID1454)	732	199	116	46.23	22.54	2.47	780074	14632	3404	3404	306	300	229	224	1498	1466	35.7	5.1	-100	-1	-1	90	70	27	9	2	1
S1Shotgun.70.fasta	k__Bacteria (UID203)	5449	104	58	14.66	0	0	226213	7973	783	783	371	357	288	278	1643	1578	35.3	4.23	-100	-1	-1	93	11	0	0	0	0
S1Shotgun.71.fasta	p__Actinobacteria (UID1454)	732	196	114	55.33	16.9	56.67	593778	13325	2524	2524	316	308	235	229	1495	1451	39.4	3.77	-100	-1	-1	100	74	18	4	0	0
S1Shotgun.72.fasta	k__Bacteria (UID203)	5449	104	58	24.45	6.9	14.29	292102	6948	1062	1062	353	343	275	268	1443	1397	35	6.17	-100	-1	-1	84	15	4	1	0	0
S1Shotgun.73.fasta	p__Actinobacteria (UID1454)	732	199	116	51.41	40.79	20.54	836820	16545	3941	3941	282	276	212	208	1321	1288	37	6.01	-100	-1	-1	106	47	31	6	8	1
S1Shotgun.74.fasta	k__Bacteria (UID203)	5449	104	58	88.79	57.3	17.86	1388451	30677	5453	5453	334	325	254	248	5903	5587	37.2	4.93	-100	-1	-1	10	43	39	9	3	0
S1Shotgun.75.fasta	k__Bacteria (UID203)	5449	104	58	100	41.08	60.71	2247495	113720	6502	6502	444	420	345	328	3986	3704	36.8	5.04	-100	-1	-1	0	47	45	11	1	0
S1Shotgun.76.fasta	c__Deltaproteobacteria (UID3216)	83	247	155	28.92	7.49	81.82	237139	7664	1064	1064	312	303	222	215	1533	1474	37.6	5.63	-100	-1	-1	150	77	19	1	0	0
S1Shotgun.77.fasta	k__Bacteria (UID203)	5449	103	57	27.34	11.88	78.26	300581	9865	1277	1277	326	316	235	227	1376	1330	38.5	4.39	-100	-1	-1	59	23	20	1	0	0
S1Shotgun.78.fasta	k__Bacteria (UID2495)	2993	147	91	65.83	51.02	14.86	1982163	37533	7167	7167	363	356	276	271	1828	1788	33.4	5.92	-100	-1	-1	66	42	29	8	1	1
S1Shotgun.79.fasta	o__Cytophagales (UID2936)	47	454	336	96.95	2.98	15.38	2300504	105674	6243	6243	469	446	368	351	3986	3723	34.9	4.82	-100	-1	-1	16	429	7	2	0	0
S1Shotgun.80.fasta	k__Bacteria (UID203)	5449	104	58	14.45	2.35	20	188972	4887	760	760	330	320	248	242	1113	1086	35.7	3.28	-100	-1	-1	89	10	5	0	0	0
S1Shotgun.81.fasta	k__Bacteria (UID2495)	2993	147	91	52.64	21.61	17.86	625159	12625	2263	2263	368	360	276	270	1533	1494	33.3	3.39	-100	-1	-1	79	48	16	4	0	0
S1Shotgun.82.fasta	k__Bacteria (UID1453)	901	171	117	91.55	55.17	45	1129752	17460	4506	4506	332	327	250	246	1510	1496	37.7	5.24	-100	-1	-1	18	77	67	7	2	0
S1Shotgun.83.fasta	k__Bacteria (UID203)	5449	104	58	56.8	77.93	14.04	1383074	29176	5630	5630	321	314	245	240	1183	1168	33.9	9.37	-100	-1	-1	58	21	12	6	1	6
S1Shotgun.84.fasta	k__Bacteria (UID203)	5449	104	58	10.42	12.07	31.82	73200	2086	313	313	299	291	233	227	721	697	37.9	0	-100	-1	-1	87	15	1	0	0	1
S1Shotgun.85.fasta	k__Bacteria (UID203)	5449	104	58	21.35	14.79	47.06	63337	1801	283	283	332	316	223	217	832	790	37	0	-100	-1	-1	65	16	7	7	4	5
S1Shotgun.86.fasta	k__Bacteria (UID203)	5449	104	58	9.09	4.97	50	159247	4422	676	676	314	303	235	229	902	870	37.6	0	-100	-1	-1	90	8	6	0	0	0
S1Shotgun.87.fasta	k__Bacteria (UID203)	5449	104	58	42.79	63.51	21.19	518217	14391	2212	2212	322	313	234	227	1733	1693	36.3	6.13	-100	-1	-1	51	29	11	3	1	9
S1Shotgun.88.fasta	k__Bacteria (UID203)	5449	104	58	8.37	1.1	44.44	235070	6365	999	999	302	291	235	228	1000	965	37	0	-100	-1	-1	92	7	3	2	0	0
S1Shotgun.89.fasta	k__Bacteria (UID203)	5449	104	58	2.66	0	0	545519	24636	3493	3493	213	203	156	149	5119	4767	37.7	5.39	-100	-1	-1	97	7	0	0	0	0
S1Shotgun.90.fasta	k__Bacteria (UID203)	5449	104	58	32.93	61.24	11.63	334894	8275	1380	1380	336	329	242	236	1016	988	36.3	6.37	-100	-1	-1	57	18	10	6	1	12
S1Shotgun.91.fasta	k__Bacteria (UID203)	5449	104	58	29.55	13.95	0	649709	13888	2968	2968	296	290	218	214	1520	1496	35.1	1.58	-100	-1	-1	79	18	6	0	1	0
S1Shotgun.92.fasta	k__Archaea (UID2)	207	145	103	61.45	18.45	88.46	752567	41517	4452	4452	238	226	169	159	1538	1435	38.3	7.07	-100	-1	-1	53	66	26	0	0	0
S1Shotgun.93.fasta	k__Bacteria (UID203)	5449	104	58	41.9	33.33	5.24	600092	16500	2569	2569	326	317	233	227	1483	1410	37.3	3.52	-100	-1	-1	41	31	11	10	3	8
S1Shotgun.94.fasta	root (UID1)	5656	56	24	0	0	0	241665	7159	1541	1541	208	199	156	152	1072	1037	38	5.39	-100	-1	-1	56	0	0	0	0	0
S1Shotgun.95.fasta	root (UID1)	5656	56	24	0	0	0	85769	2189	718	718	143	141	119	116	1042	1001	41.3	0	-100	-1	-1	56	0	0	0	0	0
S1Shotgun.96.fasta	k__Bacteria (UID203)	5449	104	58	70.06	30.16	27.03	1473424	35162	5110	5110	375	365	288	281	4377	4229	34.4	4.64	-100	-1	-1	36	43	19	6	0	0
S1Shotgun.97.fasta	k__Bacteria (UID203)	5449	104	58	66.49	28.76	10.26	1785343	33323	6443	6443	368	361	277	271	2187	2158	34.6	5.43	-100	-1	-1	45	36	15	8	0	0
S1Shotgun.98.fasta	k__Bacteria (UID203)	5449	104	58	90.99	48.88	3.19	890372	26205	3236	3236	359	347	275	267	2121	1993	36	5.09	-100	-1	-1	13	49	16	10	3	13
S1Shotgun.99.fasta	k__Bacteria (UID3187)	2258	190	119	35.58	3.69	12.5	543118	17434	2697	2697	290	282	201	194	1254	1216	37.1	3.21	-100	-1	-1	116	66	8	0	0	0
S1Shotgun.100.fasta	k__Bacteria (UID2495)	2993	147	91	23.94	5.89	7.14	583554	13774	3057	3057	268	261	190	186	1207	1199	35.3	6.65	-100	-1	-1	111	28	5	3	0	0
S1Shotgun.101.fasta	k__Archaea (UID2)	207	145	103	66.11	30.3	53.85	1225703	60368	7823	7823	220	209	156	148	1826	1746	38.1	6.96	-100	-1	-1	46	60	34	4	1	0
S1Shotgun.102.fasta	k__Bacteria (UID203)	5449	104	58	24.48	0	0	474786	14015	1839	1839	336	325	258	250	1211	1177	37.8	3.71	-100	-1	-1	87	17	0	0	0	0
S1Shotgun.103.fasta	k__Bacteria (UID2495)	2993	147	91	40.66	11.17	37.5	669564	16523	2481	2481	359	350	269	263	2037	1964	36.2	4.82	-100	-1	-1	66	74	4	2	1	0
S1Shotgun.104.fasta	k__Bacteria (UID203)	5449	104	58	59.2	61.21	40	1963153	25263	9291	9291	279	275	211	208	1168	1160	34.1	5.15	-100	-1	-1	66	18	8	8	3	1
S1Shotgun.105.fasta	k__Bacteria (UID3187)	2258	181	110	12.7	2.98	33.33	600735	20235	3635	3635	233	224	165	159	2014	1900	36.6	4.08	-100	-1	-1	137	35	9	0	0	0
S1Shotgun.106.fasta	k__Bacteria (UID203)	5449	104	58	43.1	43.97	12.28	1911420	37401	7607	7607	327	321	251	246	1856	1802	32.5	5.28	-100	-1	-1	77	14	7	1	2	3
S1Shotgun.107.fasta	root (UID1)	5656	56	24	0	0	0	79693	925	854	854	110	109	93	92	411	405	56.1	0	-100	-1	-1	56	0	0	0	0	0
S1Shotgun.108.fasta	k__Bacteria (UID1453)	901	171	117	66.67	10.11	25	598279	11149	2039	2039	362	355	293	287	1457	1444	36.8	5.07	-100	-1	-1	55	102	13	1	0	0
S1Shotgun.109.fasta	k__Bacteria (UID2495)	2993	147	91	50.97	28.57	69.7	1725659	38042	5990	5990	370	361	288	281	3519	3408	37.4	7.42	-100	-1	-1	85	37	21	4	0	0
S1Shotgun.110.fasta	k__Bacteria (UID1453)	901	171	117	33.69	10.38	16.98	1274802	31495	5665	5665	306	298	225	219	1601	1524	37.3	6.83	-100	-1	-1	101	50	11	4	5	0
S1Shotgun.111.fasta	k__Bacteria (UID203)	5449	104	58	46.03	31.9	56	2205792	70414	8614	8614	334	323	256	247	2090	2032	34.1	5.36	-100	-1	-1	75	16	7	6	0	0
S1Shotgun.112.fasta	k__Bacteria (UID203)	5449	104	58	38.09	12.23	66.67	937622	22055	3835	3835	309	302	244	238	1541	1519	34	3.5	-100	-1	-1	77	20	6	1	0	0
S1Shotgun.113.fasta	k__Bacteria (UID203)	5449	104	58	16.55	15.55	8.06	144931	4038	508	508	367	353	285	277	1016	991	38	0	-100	-1	-1	78	13	2	0	0	11
S1Shotgun.114.fasta	k__Bacteria (UID203)	5449	104	58	30.41	17.55	11.11	466817	8761	1946	1946	304	298	239	235	1404	1368	33.3	7.72	-100	-1	-1	78	15	9	1	1	0
S1Shotgun.115.fasta	root (UID1)	5656	56	24	0	0	0	185892	6003	1126	1126	229	221	165	159	1300	1246	38.1	4.02	-100	-1	-1	56	0	0	0	0	0
S1Shotgun.116.fasta	o__Burkholderiales (UID4000)	193	427	214	76.25	39.67	10.95	1822887	46581	6755	6755	333	325	269	262	4197	4026	34.2	4.49	-100	-1	-1	122	197	69	31	8	0
S1Shotgun.117.fasta	k__Bacteria (UID203)	5449	104	58	78.89	42.06	35.19	1495184	44913	5490	5490	357	346	272	264	8175	7846	37.9	6.96	-100	-1	-1	23	47	27	5	2	0
S1Shotgun.118.fasta	k__Bacteria (UID203)	5449	104	58	64.03	35.34	88.89	935269	25886	3595	3595	335	325	260	252	2496	2328	34.4	4.55	-100	-1	-1	59	27	15	2	1	0
S1Shotgun.119.fasta	k__Bacteria (UID203)	5449	104	58	48.2	21.85	18.18	937135	20605	3330	3330	360	352	281	275	1875	1848	33.1	6.18	-100	-1	-1	63	28	10	2	1	0
S1Shotgun.120.fasta	k__Bacteria (UID203)	5449	104	58	11.21	2.59	50	477920	5878	2189	2189	288	284	218	215	1060	1055	34	4.96	-100	-1	-1	96	6	2	0	0	0
S1Shotgun.121.fasta	k__Bacteria (UID203)	5449	104	58	50.3	14.14	0	768524	16679	3074	3074	333	324	250	244	2173	2046	36.3	5.21	-100	-1	-1	65	29	10	0	0	0
S1Shotgun.122.fasta	p__Actinobacteria (UID1454)	732	196	114	20.07	5.56	10	1060461	25954	5864	5864	255	248	180	176	1269	1257	38.7	6.01	-100	-1	-1	149	39	7	1	0	0
S1Shotgun.123.fasta	k__Bacteria (UID3187)	2258	190	119	50.6	22.91	13.04	1157806	21179	4747	4747	318	312	243	239	1601	1522	35.2	6.14	-100	-1	-1	98	58	31	1	2	0
S1Shotgun.124.fasta	k__Bacteria (UID203)	5449	104	58	12.93	5.17	66.67	1647913	42696	6254	6254	342	333	263	256	3104	3038	32.7	4.62	-100	-1	-1	96	5	3	0	0	0
S1Shotgun.125.fasta	k__Bacteria (UID3187)	2258	188	117	7.73	0	0	42508	1236	165	165	352	345	257	250	1248	1161	32.7	3.17	-100	-1	-1	167	21	0	0	0	0
S1Shotgun.126.fasta	k__Bacteria (UID2495)	2993	147	91	76.48	10.05	42.86	1745075	54899	5689	5689	398	386	306	297	2180	2102	37.7	6.11	-100	-1	-1	57	78	11	1	0	0
S1Shotgun.127.fasta	k__Bacteria (UID203)	5449	104	58	18.9	34.57	15.41	150803	5058	554	554	353	340	272	263	1066	1032	37.4	5.59	-100	-1	-1	73	12	3	3	3	10
S1Shotgun.128.fasta	k__Archaea (UID2)	207	145	103	2.59	0	0	259254	8836	2532	2532	114	110	102	98	1663	1603	43.4	4.21	-100	-1	-1	141	4	0	0	0	0
S1Shotgun.129.fasta	k__Bacteria (UID203)	5449	104	58	24.78	59.25	12.4	387227	10292	1463	1463	351	342	264	257	2723	2598	36.1	5.64	-100	-1	-1	73	10	7	3	1	10
S1Shotgun.130.fasta	k__Bacteria (UID203)	5449	104	58	17.24	10.74	1.69	74118	1774	255	255	365	355	290	283	713	698	35.4	0	-100	-1	-1	83	10	6	1	2	2
S1Shotgun.131.fasta	k__Bacteria (UID203)	5449	103	57	11.18	8.04	19.19	82460	1914	327	327	342	333	252	246	912	894	35.4	0	-100	-1	-1	91	8	0	1	0	3
S1Shotgun.132.fasta	k__Bacteria (UID3187)	2258	188	117	2.8	2.3	8.24	34148	1047	169	169	290	279	202	195	651	634	38	0	-100	-1	-1	153	24	3	2	2	4
S1Shotgun.133.fasta	k__Bacteria (UID203)	5449	104	58	35.64	19	26.19	1013108	21071	4010	4010	323	315	252	247	1185	1170	35.2	5.91	-100	-1	-1	55	23	21	3	2	0
S1Shotgun.134.fasta	c__Deltaproteobacteria (UID3216)	83	247	155	66.54	12.9	12	2290509	44252	7203	7203	407	399	317	311	1842	1822	36.2	6.38	-100	-1	-1	115	109	22	1	0	0
S1Shotgun.135.fasta	k__Bacteria (UID203)	5449	104	58	55.8	38.4	16.67	546343	11366	2347	2347	308	302	232	227	1023	992	34.8	0	-100	-1	-1	63	20	15	5	1	0
S1Shotgun.136.fasta	k__Archaea (UID2)	207	145	103	67.67	52.17	48.45	1189622	72163	7393	7395	239	223	160	151	1370	1279	38.1	6.72	-100	-1	-1	47	53	29	12	2	2
S1Shotgun.137.fasta	k__Bacteria (UID203)	5449	104	58	27.96	15.02	14.29	688692	17944	3039	3039	296	289	226	220	1339	1280	35.4	9.69	-100	-1	-1	74	18	9	2	1	0
S1Shotgun.138.fasta	c__Alphaproteobacteria (UID3305)	564	349	230	43.6	33.26	18.29	544630	13095	2250	2250	310	302	242	236	1686	1647	35.6	2.68	-100	-1	-1	204	86	28	20	7	4
S1Shotgun.139.fasta	k__Bacteria (UID203)	5449	103	57	24.68	26.4	6.48	199396	6210	664	664	373	359	300	290	1014	977	35.5	6.97	-100	-1	-1	72	16	4	0	2	9
S1Shotgun.140.fasta	k__Bacteria (UID203)	5449	104	58	59.18	43.42	22.45	1221572	29514	5086	5086	314	307	240	234	1709	1664	34	2.95	-100	-1	-1	45	26	28	3	2	0
S1Shotgun.141.fasta	k__Bacteria (UID203)	5449	104	58	91.46	11.87	86.84	1206755	68345	3872	3873	398	376	311	293	2152	2010	35.3	5.97	-100	-1	-1	13	57	32	2	0	0
S1Shotgun.142.fasta	k__Bacteria (UID2565)	2921	143	88	75.28	22.39	15.62	1692223	55509	5874	5874	376	362	288	278	2987	2816	36.8	6.76	-100	-1	-1	38	85	14	6	0	0
S1Shotgun.143.fasta	k__Archaea (UID2)	207	145	103	34.24	2.99	75	724545	40201	5026	5028	203	191	144	136	1075	1009	38.3	0	-100	-1	-1	92	49	4	0	0	0
S1Shotgun.144.fasta	k__Bacteria (UID203)	5449	104	58	28.78	57.98	6.15	338629	8588	1271	1271	354	344	266	259	1108	1064	35.5	0	-100	-1	-1	61	15	8	3	5	12
S1Shotgun.145.fasta	k__Bacteria (UID203)	5449	104	58	49.36	43.57	12.12	1968966	32736	7689	7689	329	323	256	251	1765	1737	33.2	5.57	-100	-1	-1	64	20	10	4	4	2
S1Shotgun.146.fasta	k__Bacteria (UID203)	5449	104	58	31.52	43.93	17.35	182722	5412	602	602	382	371	303	294	1169	1130	37.5	4.18	-100	-1	-1	66	16	7	1	0	14
S1Shotgun.147.fasta	k__Bacteria (UID203)	5449	104	58	48.04	70.39	7.11	862934	20226	3717	3717	317	311	232	226	1681	1627	36.4	6.88	-100	-1	-1	57	19	14	4	1	9
S1Shotgun.148.fasta	k__Bacteria (UID203)	5449	104	58	38.24	31.03	18.92	459900	8310	1970	1970	308	303	233	229	1113	1091	33.8	11.14	-100	-1	-1	77	17	6	2	0	2
S1Shotgun.149.fasta	k__Bacteria (UID203)	5449	104	58	58.54	17.93	78.95	1538936	47260	5211	5211	383	369	295	286	2039	1953	33.5	5.39	-100	-1	-1	58	31	13	2	0	0
S1Shotgun.150.fasta	k__Bacteria (UID203)	5449	104	58	63.62	69.83	0.96	1553570	25811	7122	7122	288	283	218	214	1215	1185	35.1	7.93	-100	-1	-1	59	22	12	3	5	3
S1Shotgun.151.fasta	k__Bacteria (UID203)	5449	104	58	72.26	47.26	30.3	1125930	25821	4938	4938	307	299	228	222	1434	1398	39.3	3.69	-100	-1	-1	31	37	21	15	0	0
S1Shotgun.152.fasta	k__Bacteria (UID203)	5449	104	58	7.52	1.72	0	165791	3990	736	736	301	293	225	219	751	738	36.3	0	-100	-1	-1	96	7	1	0	0	0
S1Shotgun.153.fasta	k__Bacteria (UID203)	5449	104	58	34.73	8.62	0	317648	5797	1251	1251	326	320	253	249	1094	1079	37.4	4.94	-100	-1	-1	73	25	6	0	0	0
S1Shotgun.154.fasta	k__Bacteria (UID203)	5449	104	58	31.43	30.4	21.51	269584	9170	1098	1098	334	321	245	237	1019	975	35.7	0	-100	-1	-1	50	25	12	8	1	8
S1Shotgun.155.fasta	k__Bacteria (UID203)	5449	104	58	40.41	61	7.6	392016	10771	1637	1637	332	321	239	232	1061	999	36.6	0	-100	-1	-1	56	17	14	3	3	11
S1Shotgun.156.fasta	k__Bacteria (UID203)	5449	104	58	22.41	37.07	18.6	1876229	15072	8806	8806	286	284	213	211	1342	1339	32.6	0	-100	-1	-1	89	3	5	4	1	2
S1Shotgun.157.fasta	k__Bacteria (UID203)	5449	104	58	39.17	28.95	15.84	258551	8472	1110	1110	318	307	232	225	917	878	36.9	0	-100	-1	-1	56	26	10	4	4	4
S1Shotgun.158.fasta	k__Bacteria (UID1453)	901	171	117	61.45	13.68	57.89	1503390	21588	6771	6771	297	294	222	218	1102	1091	35	6.59	-100	-1	-1	86	70	13	2	0	0
S1Shotgun.159.fasta	k__Bacteria (UID203)	5449	104	58	45	36.21	2.86	2163939	31543	9883	9883	288	284	218	215	1324	1300	33	2.34	-100	-1	-1	72	19	7	4	1	1
S1Shotgun.160.fasta	k__Bacteria (UID1453)	901	171	117	35.61	13.08	23.08	508715	11431	2067	2067	329	321	246	240	4813	4548	37.1	4.35	-100	-1	-1	106	44	20	0	1	0
S1Shotgun.161.fasta	k__Bacteria (UID203)	5449	104	58	6.49	5.67	16.67	214070	6391	999	999	285	276	214	207	731	707	36.1	0	-100	-1	-1	95	5	3	1	0	0
S1Shotgun.162.fasta	k__Bacteria (UID203)	5449	104	58	31.79	14	24.44	244782	7504	1058	1058	329	317	231	224	2157	1973	36.1	6.58	-100	-1	-1	59	25	14	3	2	1
S1Shotgun.163.fasta	k__Bacteria (UID203)	5449	104	58	39.39	56.32	5.24	211961	5639	914	914	329	318	231	225	755	739	36	0	-100	-1	-1	55	28	12	1	1	7
S1Shotgun.164.fasta	k__Bacteria (UID203)	5449	104	58	44.96	54.47	10.96	1000606	16737	4584	4584	291	286	218	214	1206	1183	34.8	5.13	-100	-1	-1	67	18	9	6	3	1
S1Shotgun.165.fasta	k__Bacteria (UID203)	5449	104	58	17.93	10.34	42.86	543197	15476	1876	1876	370	358	289	281	1545	1525	34.1	5.56	-100	-1	-1	92	7	4	1	0	0
S1Shotgun.166.fasta	k__Bacteria (UID203)	5449	103	57	21.99	28.2	14.22	175165	5351	649	649	358	347	269	261	648	627	37	0	-100	-1	-1	69	13	9	3	0	9
S1Shotgun.167.fasta	c__Alphaproteobacteria (UID3305)	564	349	230	28.47	40.79	3.85	463835	11877	1897	1897	339	330	244	238	853	830	36.5	0	-100	-1	-1	242	60	20	7	6	14
S1Shotgun.168.fasta	p__Proteobacteria (UID3214)	2231	190	119	15.27	3.63	0	252339	6467	1072	1072	316	307	235	229	856	837	36.6	0	-100	-1	-1	154	30	5	1	0	0
S1Shotgun.169.fasta	c__Alphaproteobacteria (UID3422)	26	529	308	76.99	67.44	28.66	1884984	40234	8580	8580	287	281	219	215	1045	1011	34.3	3.63	-100	-1	-1	151	179	111	62	21	5
S1Shotgun.170.fasta	k__Bacteria (UID203)	5449	104	58	43.45	13.79	0	1398099	32435	5439	5439	324	316	257	251	2600	2449	33.8	3.16	-100	-1	-1	75	23	4	2	0	0
S1Shotgun.171.fasta	k__Bacteria (UID203)	5449	104	58	35.74	29.08	15.38	1594864	27898	7876	7876	273	268	202	198	1375	1361	34.8	5.28	-100	-1	-1	72	15	11	4	1	1
S1Shotgun.172.fasta	k__Bacteria (UID203)	5449	104	58	34.78	11.91	23.08	864518	23079	3734	3734	307	297	231	225	1426	1307	36.6	5.72	-100	-1	-1	63	23	13	1	1	3
S1Shotgun.173.fasta	k__Bacteria (UID203)	5449	104	58	15.52	8.62	0	483610	4921	2173	2173	300	296	222	220	1009	1001	33	0	-100	-1	-1	93	9	0	1	1	0
S1Shotgun.174.fasta	k__Bacteria (UID203)	5449	104	58	59.75	120.83	9.14	1915732	28637	9363	9363	266	263	204	201	1149	1137	35.4	3.05	-100	-1	-1	59	16	9	8	4	8
S1Shotgun.175.fasta	k__Bacteria (UID203)	5449	104	58	49.8	73.28	2.34	2152910	28021	10092	10092	281	278	213	210	1692	1662	34.3	7.8	-100	-1	-1	68	19	5	4	2	6
S1Shotgun.176.fasta	k__Bacteria (UID203)	5449	104	58	28.68	17.24	6.67	1420710	52425	4036	4036	429	411	352	339	5206	4952	35.5	7.27	-100	-1	-1	80	18	3	2	1	0
S1Shotgun.177.fasta	k__Bacteria (UID203)	5449	104	58	35.99	13.79	0	453880	8299	2138	2138	283	277	212	208	1130	1116	36.1	5.77	-100	-1	-1	77	21	4	0	2	0
S1Shotgun.178.fasta	k__Archaea (UID2)	207	145	103	72.43	26.77	45	960777	70157	6461	6466	213	197	148	137	1263	1182	39.5	7.53	-100	-1	-1	47	74	16	8	0	0
S1Shotgun.179.fasta	k__Bacteria (UID203)	5449	104	58	33.83	26.72	14.81	801694	18075	3706	3706	287	281	216	211	1196	1170	34.3	0	-100	-1	-1	80	15	5	2	1	1
S1Shotgun.180.fasta	k__Bacteria (UID203)	5449	104	58	12.85	8.54	8.33	193384	3818	912	912	287	282	212	207	1130	1084	33.9	0	-100	-1	-1	90	6	6	2	0	0
S1Shotgun.181.fasta	root (UID1)	5656	56	24	0	0	0	32749	912	96	96	449	436	341	331	1150	1114	33.4	3.37	-100	-1	-1	56	0	0	0	0	0
S1Shotgun.182.fasta	k__Bacteria (UID203)	5449	104	58	8.07	0	0	110190	2358	421	421	352	341	261	256	1140	1115	36.4	1.65	-100	-1	-1	96	8	0	0	0	0
S1Shotgun.183.fasta	k__Bacteria (UID203)	5449	104	58	96.39	60.01	17.27	2930863	164746	9089	9089	424	401	322	304	2385	2171	36.7	4.22	-100	-1	-1	7	48	28	16	4	1
S1Shotgun.184.fasta	k__Bacteria (UID203)	5449	104	58	17.48	0.47	66.67	356249	11533	1401	1401	341	329	254	246	1194	1154	36.2	2.5	-100	-1	-1	86	15	3	0	0	0
S1Shotgun.185.fasta	k__Bacteria (UID203)	5449	104	58	83.28	59.36	29.54	2666891	137222	8521	8521	421	399	312	296	4315	3986	37.4	5.57	-100	-1	-1	13	38	30	5	3	15
S1Shotgun.186.fasta	k__Bacteria (UID203)	5449	104	58	21.16	11.21	0	400873	9621	1665	1665	323	314	240	234	2288	2232	36.6	10.11	-100	-1	-1	85	13	3	3	0	0
S1Shotgun.187.fasta	k__Bacteria (UID203)	5449	104	58	40.27	52.04	11.59	568608	9365	2658	2658	288	282	213	210	915	900	33.2	0	-100	-1	-1	73	16	8	3	1	3
S1Shotgun.188.fasta	k__Bacteria (UID203)	5449	104	58	54.75	41.54	27.27	848105	19520	4029	4029	273	268	210	205	1394	1359	35.2	7.45	-100	-1	-1	63	19	16	4	1	1
S1Shotgun.189.fasta	k__Bacteria (UID203)	5449	104	58	61.93	58.17	25.68	1041323	16586	4874	4874	283	278	213	210	1012	1004	36.5	0	-100	-1	-1	49	23	21	7	2	2
S1Shotgun.190.fasta	k__Bacteria (UID203)	5449	104	58	45.5	7.76	20	527706	11786	2165	2165	319	311	243	238	1123	1109	37.2	4.43	-100	-1	-1	69	30	5	0	0	0
S1Shotgun.191.fasta	k__Bacteria (UID203)	5449	104	58	50	37.93	55.17	1631044	44041	7562	7562	280	273	215	209	1155	1127	34.7	5.86	-100	-1	-1	71	14	14	5	0	0
S1Shotgun.192.fasta	k__Bacteria (UID203)	5449	104	58	49.48	91.38	1.21	2115124	24146	9740	9740	295	291	217	214	1356	1338	31.9	6.88	-100	-1	-1	69	11	14	3	2	5
S1Shotgun.193.fasta	k__Bacteria (UID203)	5449	104	58	26.49	10.34	30	424329	8438	1691	1691	327	320	250	245	2163	2132	33.8	1.57	-100	-1	-1	83	18	1	1	1	0
S1Shotgun.194.fasta	k__Bacteria (UID203)	5449	104	58	9.64	1.72	0	1431763	25245	5428	5428	337	331	263	259	2808	2761	31.6	5.62	-100	-1	-1	97	6	1	0	0	0
S1Shotgun.195.fasta	k__Bacteria (UID203)	5449	104	58	47.56	48.89	6.38	383633	9428	1723	1723	319	308	222	217	936	858	36.5	0	-100	-1	-1	62	19	5	5	3	10
S1Shotgun.196.fasta	k__Bacteria (UID203)	5449	103	57	8.69	5.9	10	905464	21660	4504	4504	301	294	201	196	2990	2890	35.8	7.4	-100	-1	-1	90	5	7	1	0	0
S1Shotgun.197.fasta	k__Bacteria (UID203)	5449	104	58	12.62	12.67	2.7	258160	8450	1101	1101	318	307	234	226	859	798	37.4	0	-100	-1	-1	85	9	3	1	2	4
S1Shotgun.198.fasta	k__Bacteria (UID203)	5449	104	58	33.46	24.06	23.08	936382	18583	4195	4195	294	289	223	218	1161	1146	34.8	2.9	-100	-1	-1	71	17	11	5	0	0
S1Shotgun.199.fasta	k__Bacteria (UID1453)	901	171	117	45.07	10.87	4.17	648113	14199	2891	2891	309	302	224	219	1472	1444	37.6	3.52	-100	-1	-1	91	58	13	4	2	3
S1Shotgun.200.fasta	k__Bacteria (UID203)	5449	104	58	50.86	5.17	0	1416023	32412	5584	5584	325	317	253	247	1676	1645	33.1	4.51	-100	-1	-1	70	31	3	0	0	0
S1Shotgun.201.fasta	k__Bacteria (UID203)	5449	104	58	8.78	6.03	12.5	192907	3480	913	913	274	270	211	207	1389	1356	34.1	0	-100	-1	-1	96	5	2	0	1	0
S1Shotgun.202.fasta	k__Bacteria (UID203)	5449	104	58	40.67	46.71	7.02	498687	8096	2297	2297	294	290	217	213	1585	1539	32.2	7.81	-100	-1	-1	77	14	4	3	4	2
S1Shotgun.203.fasta	k__Bacteria (UID203)	5449	104	58	45.98	18.1	64.71	1458968	49589	6816	6816	280	270	214	206	1577	1542	33.9	8.55	-100	-1	-1	69	26	5	4	0	0
S1Shotgun.204.fasta	k__Bacteria (UID203)	5449	104	58	22.92	17.16	13.46	1048921	26786	4543	4543	311	303	230	224	1847	1766	36.7	4.1	-100	-1	-1	78	16	3	2	3	2
S1Shotgun.205.fasta	k__Bacteria (UID1452)	924	161	108	23.15	9.59	17.95	445870	10979	2098	2098	295	286	212	207	1063	1043	35.9	4.61	-100	-1	-1	113	35	9	1	2	1
S1Shotgun.206.fasta	k__Bacteria (UID203)	5449	104	58	30.52	24.92	15	290297	6079	1326	1326	300	294	218	214	1327	1291	34.6	8.37	-100	-1	-1	73	18	8	2	1	2
S1Shotgun.207.fasta	root (UID1)	5656	56	24	8.33	4.17	0	36056	996	171	171	302	291	210	205	726	715	35.6	0	-100	-1	-1	54	1	1	0	0	0
S1Shotgun.208.fasta	k__Bacteria (UID203)	5449	104	58	31.9	25	7.69	556019	8756	2629	2629	288	284	211	208	1087	1074	32.7	3.8	-100	-1	-1	83	13	4	2	1	1
S1Shotgun.209.fasta	k__Bacteria (UID203)	5449	104	58	24.4	12.07	0	324690	6190	1594	1594	280	274	203	199	1053	1039	36.1	0	-100	-1	-1	84	15	3	2	0	0
S1Shotgun.210.fasta	k__Bacteria (UID203)	5449	104	58	39.97	9.48	50	574041	10299	2350	2350	317	312	244	239	1273	1260	36.9	4.1	-100	-1	-1	75	23	5	1	0	0
S1Shotgun.211.fasta	root (UID1)	5656	56	24	20.83	29.17	30.77	1955554	23384	9434	9434	274	270	207	204	1445	1392	33.2	5.14	-100	-1	-1	51	2	1	0	2	0
S1Shotgun.212.fasta	k__Bacteria (UID203)	5449	104	58	78.82	51.07	44.33	1172640	29481	5711	5711	279	271	205	200	1129	1099	39.5	4.43	-100	-1	-1	29	38	24	7	2	4
S1Shotgun.213.fasta	root (UID1)	5656	56	24	0	0	0	50183	1384	177	177	388	377	283	275	1084	1064	36.9	0	-100	-1	-1	56	0	0	0	0	0
S1Shotgun.214.fasta	p__Actinobacteria (UID1454)	732	196	114	64.57	61.55	22.63	786555	16888	3651	3651	292	285	215	210	1054	1045	39.8	0	-100	-1	-1	78	63	29	11	8	7
S1Shotgun.215.fasta	k__Bacteria (UID3187)	2258	188	117	6.19	3.85	3.5	49388	1482	245	245	278	264	201	195	1286	1228	34.3	0	-100	-1	-1	147	29	4	3	0	5
S1Shotgun.216.fasta	k__Bacteria (UID203)	5449	104	58	29.78	11.68	9.09	710054	19311	3305	3305	290	282	214	208	1116	1085	34.7	8.36	-100	-1	-1	83	12	8	1	0	0
S1Shotgun.217.fasta	k__Bacteria (UID203)	5449	104	58	29.31	12.07	16.67	1115868	25367	4840	4840	314	307	230	225	1370	1329	32.8	2.66	-100	-1	-1	76	17	6	4	1	0
S1Shotgun.218.fasta	k__Bacteria (UID203)	5449	104	58	17.65	2.04	33.33	357094	9013	1832	1832	253	246	194	190	1024	997	35.1	0	-100	-1	-1	82	19	3	0	0	0
S1Shotgun.219.fasta	k__Bacteria (UID3187)	2258	187	116	7.86	0.6	0	65048	1968	285	285	325	313	228	221	826	806	37.4	0	-100	-1	-1	163	19	5	0	0	0
S1Shotgun.220.fasta	k__Bacteria (UID203)	5449	104	58	29.59	10.34	0	411420	9966	2178	2178	253	246	188	184	1157	1122	33.7	0	-100	-1	-1	75	22	5	2	0	0
S1Shotgun.221.fasta	k__Bacteria (UID203)	5449	104	58	29.26	39.66	5.66	2076332	20269	9217	9217	305	302	225	223	2606	2588	31	8.53	-100	-1	-1	81	13	2	3	2	3
S1Shotgun.222.fasta	c__Deltaproteobacteria (UID3216)	83	247	155	1.99	0.06	0	38279	1413	165	165	343	329	231	223	586	554	35.8	0	-100	-1	-1	223	22	2	0	0	0
S1Shotgun.223.fasta	k__Bacteria (UID203)	5449	104	58	50	20.69	50	1202731	24019	4971	4971	316	310	241	237	1468	1440	33.2	5.02	-100	-1	-1	71	21	10	2	0	0
S1Shotgun.224.fasta	k__Bacteria (UID203)	5449	104	58	35.53	14.58	0	623857	11584	3283	3283	255	251	190	186	1161	1135	35.4	0	-100	-1	-1	67	19	11	5	2	0
S1Shotgun.225.fasta	root (UID1)	5656	56	24	16.67	4.17	0	479506	6015	2197	2197	289	286	218	215	1050	1037	32.9	4.9	-100	-1	-1	52	3	1	0	0	0
S1Shotgun.226.fasta	k__Bacteria (UID203)	5449	104	58	3.76	4.23	1.05	1400261	29964	6293	6293	297	291	222	217	717	703	36.1	0	-100	-1	-1	100	2	0	0	0	2
S1Shotgun.227.fasta	k__Bacteria (UID203)	5449	104	58	14.73	7.68	16.67	248526	6338	1016	1016	318	308	244	238	1232	1202	34.9	0	-100	-1	-1	90	8	3	3	0	0
S1Shotgun.228.fasta	k__Bacteria (UID203)	5449	104	58	53.71	30.17	8.33	1088320	17508	5051	5051	285	280	215	212	1233	1223	35.3	0	-100	-1	-1	62	29	9	3	1	0
S1Shotgun.229.fasta	k__Bacteria (UID3187)	2258	181	110	68.28	8.56	14.29	790654	22406	3577	3577	307	299	221	214	1408	1368	36.9	5.4	-100	-1	-1	52	108	21	0	0	0
S1Shotgun.230.fasta	p__Actinobacteria (UID1454)	732	199	116	81.59	158.51	2.3	1954678	24565	9562	9562	272	269	204	201	1254	1240	35	3.09	-100	-1	-1	58	53	33	18	18	19
S1Shotgun.231.fasta	k__Bacteria (UID203)	5449	104	58	22.38	20.69	6.99	204689	5121	907	907	313	306	225	220	966	932	37.2	0	-100	-1	-1	72	16	4	0	3	9
S1Shotgun.232.fasta	k__Bacteria (UID203)	5449	104	58	40.34	16.38	7.69	1359551	28476	5422	5422	322	316	250	245	1509	1444	33.6	4.55	-100	-1	-1	75	20	7	2	0	0
S1Shotgun.233.fasta	k__Bacteria (UID203)	5449	104	58	28.37	12.04	7.14	120996	3845	539	539	321	306	224	217	1004	972	34.7	0	-100	-1	-1	62	26	13	1	2	0
S1Shotgun.234.fasta	k__Bacteria (UID203)	5449	104	58	43.5	62.41	22.97	757494	14489	3782	3782	272	266	200	196	1156	1132	37.9	5.68	-100	-1	-1	69	15	10	6	1	3
S1Shotgun.235.fasta	k__Bacteria (UID203)	5449	104	58	45.69	66.38	8.54	1098034	17373	5359	5359	273	268	204	201	2576	2516	34.5	1.64	-100	-1	-1	74	12	3	10	3	2
S1Shotgun.236.fasta	k__Bacteria (UID203)	5449	104	58	37.41	34.31	26.79	1900329	19743	9875	9875	257	255	192	190	1465	1463	34.2	1.85	-100	-1	-1	79	14	5	3	1	2
S1Shotgun.237.fasta	root (UID1)	5656	56	24	0	0	0	1269072	68920	3187	3187	447	421	398	376	5467	5204	36.7	7.53	-100	-1	-1	56	0	0	0	0	0
S1Shotgun.238.fasta	k__Bacteria (UID203)	5449	104	58	56.23	18.65	27.87	962889	36242	3310	3310	376	362	290	279	1625	1526	35.6	6.57	-100	-1	-1	40	37	18	5	3	1
S1Shotgun.239.fasta	k__Bacteria (UID203)	5449	104	58	45.96	24.61	9.52	1424835	35860	6473	6473	291	284	220	214	2433	2367	34.6	2.47	-100	-1	-1	70	20	12	1	1	0
S1Shotgun.240.fasta	k__Bacteria (UID203)	5449	104	58	88.48	89.03	13.89	1429402	28051	6188	6188	311	305	230	226	1423	1407	37.5	6.45	-100	-1	-1	11	31	24	18	5	15
S1Shotgun.241.fasta	k__Bacteria (UID203)	5449	104	58	69.34	58.91	2.78	979254	17727	4749	4749	274	269	206	202	936	917	36.2	0	-100	-1	-1	53	27	9	9	6	0
S1Shotgun.242.fasta	k__Bacteria (UID203)	5449	104	58	6.61	3.45	100	51497	1734	233	233	321	309	221	213	656	631	35.8	0	-100	-1	-1	99	4	0	1	0	0
S1Shotgun.243.fasta	k__Bacteria (UID203)	5449	103	57	38.76	12.28	0	1607528	27384	5854	5854	356	350	274	269	2126	2103	34.1	5.17	-100	-1	-1	77	20	5	1	0	0
S1Shotgun.244.fasta	k__Bacteria (UID203)	5449	104	58	56.9	54.7	23.61	1745089	19260	8182	8182	284	280	213	210	1298	1281	34.9	0.93	-100	-1	-1	54	24	17	6	1	2
S1Shotgun.245.fasta	k__Bacteria (UID203)	5449	104	58	38.95	10.34	28.57	831377	13848	3694	3694	291	286	225	221	1084	1067	35.1	3.28	-100	-1	-1	79	20	4	1	0	0
S1Shotgun.246.fasta	k__Bacteria (UID203)	5449	104	58	60.88	30.52	11.25	921470	17133	4562	4562	271	267	201	198	1011	985	36.3	3.21	-100	-1	-1	40	34	18	6	4	2
S1Shotgun.247.fasta	k__Bacteria (UID203)	5449	104	58	21.55	17.24	5.56	1084622	12783	5242	5242	277	274	206	204	1377	1365	33.2	4.89	-100	-1	-1	90	10	0	2	2	0
S1Shotgun.248.fasta	k__Bacteria (UID203)	5449	104	58	52.18	60.98	6.93	1122574	26354	4915	4915	311	302	228	223	4413	4224	36.1	4.6	-100	-1	-1	52	24	18	5	2	3
S1Shotgun.249.fasta	k__Bacteria (UID203)	5449	104	58	39.29	61.21	8.91	1787860	31976	8439	8439	278	274	211	208	1546	1498	32.5	6.65	-100	-1	-1	77	7	12	4	1	3
S1Shotgun.250.fasta	k__Bacteria (UID203)	5449	104	58	33.67	17.76	17.65	237342	4990	1145	1145	288	281	207	202	915	884	36.3	0	-100	-1	-1	72	19	11	2	0	0
S1Shotgun.251.fasta	k__Bacteria (UID203)	5449	104	58	28.45	6.9	0	582092	8321	2763	2763	280	276	210	207	1066	1053	32.7	0	-100	-1	-1	86	15	2	1	0	0
S1Shotgun.252.fasta	k__Bacteria (UID203)	5449	104	58	16.44	5.27	16.67	1035240	21382	4548	4548	306	300	227	222	1989	1930	34.4	8.73	-100	-1	-1	86	10	6	2	0	0
S1Shotgun.253.fasta	k__Bacteria (UID203)	5449	103	57	33.33	0	0	2063512	35551	7729	7729	351	345	266	262	2092	2070	35.1	6.3	-100	-1	-1	82	21	0	0	0	0
S1Shotgun.254.fasta	k__Bacteria (UID203)	5449	104	58	41.13	37.85	13.04	385650	9574	2122	2122	242	236	181	177	928	903	33.3	0	-100	-1	-1	59	23	7	9	3	3
S1Shotgun.255.fasta	k__Bacteria (UID203)	5449	104	58	30.96	8.62	20	1774827	26781	9345	9345	255	251	189	187	1042	1013	35.5	3.63	-100	-1	-1	78	21	5	0	0	0
S1Shotgun.256.fasta	k__Bacteria (UID203)	5449	103	57	38.55	47.37	41.67	1737388	36085	7568	7568	306	300	229	224	1684	1661	34	4.48	-100	-1	-1	75	13	6	4	3	2
S1Shotgun.257.fasta	o__Rhizobiales (UID3642)	107	485	316	19.53	3.31	13.64	235044	6252	1142	1142	264	256	205	200	880	856	33.7	0	-100	-1	-1	382	85	16	2	0	0
S1Shotgun.258.fasta	k__Bacteria (UID203)	5449	104	58	6.19	1.72	100	987201	25487	7858	7858	159	155	125	122	1304	1272	39.3	6.27	-100	-1	-1	98	5	1	0	0	0
S1Shotgun.259.fasta	k__Bacteria (UID203)	5449	104	58	39.03	38.71	15.09	1536651	16902	7282	7282	290	287	211	208	1113	1102	33	9.23	-100	-1	-1	71	18	7	2	5	1
S1Shotgun.260.fasta	k__Bacteria (UID203)	5449	103	57	17.86	10.69	0	223722	3961	1095	1095	268	264	204	200	1007	987	36.8	0	-100	-1	-1	89	8	5	0	1	0
S1Shotgun.261.fasta	k__Bacteria (UID203)	5449	104	58	52.51	26.33	3.12	1900697	29694	9412	9412	266	262	201	198	1267	1254	34.1	1.99	-100	-1	-1	63	27	10	2	1	1
S1Shotgun.262.fasta	k__Archaea (UID2)	207	149	107	0.22	0.07	0	666715	33899	7439	7441	90	85	89	85	2921	2665	40.5	7.61	-100	-1	-1	146	2	1	0	0	0
S1Shotgun.263.fasta	p__Actinobacteria (UID1454)	732	199	116	62.44	58.74	6.16	1809440	29064	8230	8230	291	286	219	216	1738	1707	33.9	5.79	-100	-1	-1	89	52	32	18	5	3
S1Shotgun.264.fasta	k__Bacteria (UID203)	5449	104	58	38.15	17.55	35.29	1038211	22262	5303	5303	255	250	195	191	1129	1107	34.2	9.4	-100	-1	-1	69	22	11	2	0	0
S1Shotgun.265.fasta	k__Bacteria (UID2569)	434	277	185	94.05	3.24	0	1052267	49361	3470	3470	385	368	303	289	2544	2377	36.7	6.47	-100	-1	-1	50	220	7	0	0	0
S1Shotgun.266.fasta	k__Bacteria (UID203)	5449	102	57	42.89	21.37	5.15	695204	20034	3314	3314	288	279	209	203	1067	1034	37.1	9.8	-100	-1	-1	55	26	6	5	6	4
S1Shotgun.267.fasta	k__Bacteria (UID203)	5449	104	58	53.92	71.63	2.8	1370116	25733	5895	5895	316	310	232	228	1304	1291	32.1	6.02	-100	-1	-1	56	16	15	11	3	3
S1Shotgun.268.fasta	k__Bacteria (UID203)	5449	104	58	31.03	25.86	10.53	1763142	37810	6799	6799	338	330	259	253	2177	2149	32	5.72	-100	-1	-1	86	7	7	4	0	0
S1Shotgun.269.fasta	p__Actinobacteria (UID1454)	732	199	116	71.56	74.28	0.4	1282426	24002	5796	5796	303	296	221	217	1606	1557	32.5	3.52	-100	-1	-1	65	69	29	17	14	5
S1Shotgun.270.fasta	k__Bacteria (UID203)	5449	104	58	75.36	77.59	1.87	992804	15882	4801	4801	273	268	206	203	1269	1254	36.7	2.64	-100	-1	-1	47	27	14	11	2	3
S1Shotgun.271.fasta	root (UID1)	5656	56	24	8.33	6.25	0	485547	7343	2456	2456	278	273	197	194	917	897	34.2	0	-100	-1	-1	53	1	1	1	0	0
S1Shotgun.272.fasta	k__Bacteria (UID203)	5449	104	58	26.72	6.9	0	1383894	34127	5367	5367	346	337	257	251	1616	1595	39.3	5.41	-100	-1	-1	86	15	2	1	0	0
S1Shotgun.273.fasta	k__Bacteria (UID203)	5449	104	58	47.38	35.86	15.94	372462	7936	1721	1721	300	294	216	211	2196	2120	33.9	0	-100	-1	-1	54	26	14	3	6	1
S1Shotgun.274.fasta	c__Alphaproteobacteria (UID3305)	564	345	226	30.87	31.71	9.33	712559	22414	2944	2944	334	324	242	234	1083	1011	36.6	15.44	-100	-1	-1	231	65	23	17	4	5
S1Shotgun.275.fasta	k__Bacteria (UID203)	5449	104	58	52.38	55.17	11.11	1305227	22621	6505	6505	271	266	200	197	1107	1047	39.1	3.1	-100	-1	-1	63	21	9	6	3	2
S1Shotgun.276.fasta	k__Bacteria (UID203)	5449	104	58	41.52	64.61	4.32	912353	12701	4295	4295	298	293	212	209	1347	1328	32.7	6.46	-100	-1	-1	72	15	8	2	3	4
S1Shotgun.277.fasta	root (UID1)	5656	56	24	0	0	0	44387	886	241	241	251	245	184	180	711	677	35.1	0	-100	-1	-1	56	0	0	0	0	0
S1Shotgun.278.fasta	k__Bacteria (UID203)	5449	104	58	41.58	43.5	1.69	245015	7623	1143	1143	310	299	214	207	895	850	36	0	-100	-1	-1	51	29	12	5	1	6
S1Shotgun.279.fasta	root (UID1)	5656	56	24	4.17	0	0	46503	852	224	224	259	254	207	203	900	887	34.6	0	-100	-1	-1	55	1	0	0	0	0
S1Shotgun.280.fasta	k__Bacteria (UID203)	5449	103	57	5.58	0	0	105437	2262	449	449	312	304	234	229	1407	1378	35.5	0	-100	-1	-1	96	7	0	0	0	0
S1Shotgun.281.fasta	k__Bacteria (UID203)	5449	103	57	38.35	9.06	28.57	944137	35254	3982	3982	321	308	237	228	2865	2672	39.6	5.09	-100	-1	-1	72	24	7	0	0	0
S1Shotgun.282.fasta	k__Bacteria (UID203)	5449	104	58	45.69	43.1	0	1785506	24003	8309	8309	288	285	214	211	986	974	31.8	0	-100	-1	-1	75	13	10	4	0	2
S1Shotgun.283.fasta	k__Bacteria (UID203)	5449	104	58	27.19	6.9	0	1581721	36930	6141	6141	347	338	257	251	2163	2052	35.3	5.96	-100	-1	-1	84	16	4	0	0	0
S1Shotgun.284.fasta	o__Burkholderiales (UID4000)	193	427	214	4.07	0.78	34.78	48283	1589	228	228	325	313	211	204	761	737	33.1	0	-100	-1	-1	393	28	2	1	3	0
S1Shotgun.285.fasta	k__Bacteria (UID203)	5449	104	58	44.83	25	0	626075	13369	2970	2970	270	264	210	206	1170	1150	33.8	2.1	-100	-1	-1	74	21	5	3	0	1
S1Shotgun.286.fasta	k__Bacteria (UID203)	5449	104	58	19.83	10.34	11.11	1352181	27597	5938	5938	305	299	227	223	1355	1331	32.8	7.76	-100	-1	-1	91	6	6	1	0	0
S1Shotgun.287.fasta	k__Bacteria (UID203)	5449	104	58	71.32	63.79	3.23	949630	14357	4270	4270	299	295	222	219	1488	1459	37.9	4.66	-100	-1	-1	49	26	17	9	3	0
S1Shotgun.288.fasta	k__Bacteria (UID203)	5449	104	58	31.07	6.72	0	468796	11772	2376	2376	266	259	197	192	1439	1393	36.1	0	-100	-1	-1	74	25	4	1	0	0
S1Shotgun.289.fasta	k__Bacteria (UID1453)	901	171	117	46.81	24.19	11.49	858782	20702	3993	3993	294	287	215	209	1525	1489	38.2	2.83	-100	-1	-1	82	59	15	6	9	0
S1Shotgun.290.fasta	k__Bacteria (UID203)	5449	101	57	60.51	5.26	33.33	1211449	37003	4551	4551	348	336	266	258	2349	2282	33.8	5.06	-100	-1	-1	60	38	3	0	0	0
S1Shotgun.291.fasta	k__Bacteria (UID203)	5449	104	58	14.66	12.93	0	229662	3094	1128	1128	267	263	203	200	782	772	34.4	0	-100	-1	-1	94	3	5	2	0	0
S1Shotgun.292.fasta	root (UID1)	5656	56	24	12.5	12.5	25	250896	3341	1176	1176	284	278	213	210	994	986	34.4	0	-100	-1	-1	53	1	1	1	0	0
S1Shotgun.293.fasta	root (UID1)	5656	56	24	8.33	0	0	455938	7786	2073	2073	292	287	219	216	1298	1282	35.9	4.75	-100	-1	-1	54	2	0	0	0	0
S1Shotgun.294.fasta	k__Bacteria (UID203)	5449	104	58	25	28.45	10.34	1707065	33980	8160	8160	277	271	209	205	1260	1243	33.1	2.85	-100	-1	-1	88	7	4	3	1	1
S1Shotgun.295.fasta	k__Bacteria (UID203)	5449	104	58	54.31	34.48	0	1491433	21396	6674	6674	306	301	223	220	1398	1338	32	8.13	-100	-1	-1	67	18	14	2	2	1
S1Shotgun.296.fasta	k__Bacteria (UID203)	5449	104	58	6.9	0	0	97719	2546	412	412	318	313	237	231	971	939	36.7	0	-100	-1	-1	100	4	0	0	0	0
S1Shotgun.297.fasta	k__Bacteria (UID203)	5449	104	58	62.62	47.02	6	1168164	25095	5497	5497	283	278	212	207	1179	1153	35.5	2.44	-100	-1	-1	54	29	13	5	2	1
S1Shotgun.298.fasta	k__Bacteria (UID203)	5449	104	58	17.4	1.33	0	126215	3551	531	531	328	315	237	231	859	840	33.6	0	-100	-1	-1	81	19	4	0	0	0
S1Shotgun.299.fasta	k__Bacteria (UID203)	5449	104	58	49.37	27.04	4.76	1814668	32670	8040	8040	304	298	225	221	1298	1251	32.6	4.63	-100	-1	-1	66	23	12	3	0	0
S1Shotgun.300.fasta	k__Bacteria (UID203)	5449	104	58	33.09	38.65	6.8	330517	7051	1574	1574	287	280	209	205	885	864	35.1	0	-100	-1	-1	69	15	4	6	6	4
S1Shotgun.301.fasta	k__Bacteria (UID203)	5449	104	58	42.59	41.38	40	929400	16006	4023	4023	310	304	231	227	1598	1579	35.2	5.3	-100	-1	-1	75	13	7	7	2	0
S1Shotgun.302.fasta	k__Bacteria (UID203)	5449	104	58	27.59	22.26	1.56	1443997	37743	6316	6316	315	306	228	222	1299	1260	37.5	6.61	-100	-1	-1	73	19	6	2	1	3
S1Shotgun.303.fasta	k__Bacteria (UID203)	5449	104	58	17.98	6.03	0	759905	20660	3698	3698	276	267	205	199	1282	1196	37.3	0	-100	-1	-1	82	19	2	1	0	0
S1Shotgun.304.fasta	k__Bacteria (UID203)	5449	104	58	67.81	45.21	3.88	1713632	43287	8079	8079	294	286	212	206	2101	2025	36.8	5.12	-100	-1	-1	26	39	22	9	4	4
S1Shotgun.305.fasta	k__Bacteria (UID203)	5449	104	58	38.56	33.78	5.41	1387612	24846	6241	6241	296	290	222	218	1153	1139	31.2	5.97	-100	-1	-1	76	16	7	2	1	2
S1Shotgun.306.fasta	root (UID1)	5656	56	24	16.67	4.17	0	808843	13432	3469	3469	319	313	233	229	1778	1746	30.2	3.61	-100	-1	-1	52	3	1	0	0	0
S1Shotgun.307.fasta	k__Bacteria (UID203)	5449	104	58	32.74	22.41	8.33	1554855	19529	5668	5668	358	354	274	270	1909	1885	32	4.81	-100	-1	-1	74	21	5	3	0	1
S1Shotgun.308.fasta	k__Bacteria (UID203)	5449	104	58	33.31	24.45	5.41	1028945	15850	5226	5226	259	255	196	193	1318	1299	34.7	5.49	-100	-1	-1	75	19	4	4	1	1
S1Shotgun.309.fasta	k__Bacteria (UID203)	5449	104	58	38.07	11.36	26.67	1341814	43257	5053	5053	340	330	265	256	2387	2327	34.8	5.98	-100	-1	-1	72	26	3	2	1	0
S1Shotgun.310.fasta	k__Bacteria (UID203)	5449	104	58	31.9	11.21	22.22	1258199	20458	6237	6237	272	268	201	198	1466	1446	33.2	0	-100	-1	-1	85	14	3	2	0	0
S1Shotgun.311.fasta	k__Bacteria (UID3187)	2258	190	119	17.32	3.32	30	214396	5479	1026	1026	273	265	208	203	1104	1080	33.7	0	-100	-1	-1	150	30	10	0	0	0
S1Shotgun.312.fasta	p__Actinobacteria (UID1454)	732	199	116	59.73	47.25	2.08	892578	14887	4348	4348	272	268	205	201	1070	1060	36	5	-100	-1	-1	90	57	27	15	7	3
S1Shotgun.313.fasta	root (UID1)	5656	56	24	0	0	0	112193	2925	468	468	328	314	239	233	865	810	35.5	0	-100	-1	-1	56	0	0	0	0	0
S1Shotgun.314.fasta	k__Bacteria (UID203)	5449	104	58	29.75	17.24	44.44	788602	26483	2973	2973	344	333	265	256	1532	1473	33.2	6.48	-100	-1	-1	66	21	12	5	0	0
S1Shotgun.315.fasta	k__Bacteria (UID203)	5449	104	58	42.34	8.62	0	662115	12941	3075	3075	292	287	215	211	2675	2625	35.7	0	-100	-1	-1	70	29	5	0	0	0
S1Shotgun.316.fasta	root (UID1)	5656	56	24	16.67	8.33	0	839265	15190	3473	3473	333	326	241	237	1253	1231	28.9	3.82	-100	-1	-1	52	3	0	1	0	0
S1Shotgun.317.fasta	k__Bacteria (UID203)	5449	104	58	4.39	0	0	1450532	98912	3728	3728	452	418	389	362	2596	2402	39.4	2.93	-100	-1	-1	94	10	0	0	0	0
S1Shotgun.318.fasta	k__Bacteria (UID203)	5449	104	58	26.36	5.09	0	366154	6976	1959	1959	260	255	186	183	745	727	34.8	0	-100	-1	-1	72	23	8	1	0	0
S1Shotgun.319.fasta	k__Bacteria (UID203)	5449	104	58	33.93	15.52	0	1826924	31022	8975	8975	274	270	203	200	1108	1088	34	0	-100	-1	-1	77	20	4	1	1	1
S1Shotgun.320.fasta	k__Bacteria (UID203)	5449	104	58	44.12	59.48	6.86	1831011	24877	8591	8591	283	279	213	210	1114	1104	33.9	0	-100	-1	-1	76	13	6	2	4	3
S1Shotgun.321.fasta	k__Bacteria (UID2982)	88	229	147	71.02	14.82	25	960528	24720	3631	3631	342	332	264	257	2943	2875	37.4	4.52	-100	-1	-1	76	123	29	1	0	0
S1Shotgun.322.fasta	k__Bacteria (UID203)	5449	104	58	26.52	14.66	9.09	1421315	25337	6693	6693	285	280	212	208	1043	1032	35	0	-100	-1	-1	85	12	5	2	0	0
S1Shotgun.323.fasta	k__Bacteria (UID203)	5449	104	58	25.86	16.38	8.33	739603	10760	3359	3359	297	294	220	216	1052	1042	33.1	0	-100	-1	-1	86	10	6	2	0	0
S1Shotgun.324.fasta	k__Bacteria (UID203)	5449	104	58	22.34	7.21	14.29	315483	7932	1318	1318	331	321	239	233	739	721	34.2	0	-100	-1	-1	85	14	4	1	0	0
S1Shotgun.325.fasta	k__Bacteria (UID203)	5449	103	57	25.94	6.46	0	1760633	27940	8319	8319	292	287	211	208	1353	1293	33.6	7.02	-100	-1	-1	80	17	6	0	0	0
S1Shotgun.326.fasta	k__Bacteria (UID203)	5449	104	58	42.15	40.16	4.55	773099	16333	3617	3617	291	285	213	209	1120	1104	35.7	0	-100	-1	-1	60	19	12	8	5	0
S1Shotgun.327.fasta	k__Bacteria (UID203)	5449	104	58	24.7	22.41	8.7	204142	3715	1012	1012	280	274	201	198	811	805	35.7	0	-100	-1	-1	85	13	2	1	3	0
S1Shotgun.328.fasta	root (UID1)	5656	56	24	6.25	0	0	1082382	23422	4677	4677	308	301	231	226	951	925	31.6	0	-100	-1	-1	53	3	0	0	0	0
S1Shotgun.329.fasta	k__Bacteria (UID203)	5449	104	58	39.8	28.45	10	877251	12974	4492	4492	257	253	195	192	974	963	35.6	0	-100	-1	-1	72	18	9	3	2	0
S1Shotgun.330.fasta	k__Bacteria (UID203)	5449	104	58	51.83	37.93	21.88	982692	14625	4537	4537	289	284	216	213	1028	1019	37	0	-100	-1	-1	64	22	11	7	0	0
S1Shotgun.331.fasta	k__Bacteria (UID1453)	901	171	117	57.85	34.95	0	1018150	20890	4841	4841	289	283	210	206	1296	1275	38.1	4.11	-100	-1	-1	68	62	26	13	2	0
S1Shotgun.332.fasta	k__Bacteria (UID203)	5449	104	58	12.11	8.15	0	510760	23876	1884	1884	354	335	271	258	1444	1397	39	4.87	-100	-1	-1	81	13	7	3	0	0
S1Shotgun.333.fasta	k__Bacteria (UID203)	5449	104	58	24.14	1.72	0	983725	15084	4083	4083	326	320	240	237	1703	1679	31.9	4.45	-100	-1	-1	88	15	1	0	0	0
S1Shotgun.334.fasta	k__Bacteria (UID3187)	2258	190	119	5.22	3.45	0	79026	2732	322	322	344	333	245	236	763	737	32	0	-100	-1	-1	157	22	4	2	3	2
S1Shotgun.335.fasta	k__Bacteria (UID203)	5449	103	57	38.76	1.75	0	1252167	19802	4552	4552	361	356	275	270	1810	1785	34.3	7.51	-100	-1	-1	77	25	1	0	0	0
S1Shotgun.336.fasta	k__Bacteria (UID203)	5449	101	55	14.13	0	0	457082	11803	2123	2123	299	291	215	209	983	952	38.9	0	-100	-1	-1	90	11	0	0	0	0
S1Shotgun.337.fasta	k__Bacteria (UID203)	5449	104	58	44.83	35.34	5.13	944250	12961	4463	4463	276	272	211	208	1741	1711	35	4.76	-100	-1	-1	75	18	6	2	2	1
S1Shotgun.338.fasta	k__Bacteria (UID203)	5449	103	58	24.14	3.45	0	808587	10214	3792	3792	290	287	213	210	1120	1114	33.9	5.66	-100	-1	-1	87	14	2	0	0	0
S1Shotgun.339.fasta	k__Bacteria (UID203)	5449	104	58	67.35	39.66	41.03	1624089	40724	7076	7076	299	291	229	223	1566	1533	34.2	7.79	-100	-1	-1	54	27	18	3	2	0
S1Shotgun.340.fasta	k__Bacteria (UID203)	5449	104	58	37.93	41.38	7.89	1088750	14537	4959	4959	290	287	219	216	1116	1111	33.9	4.48	-100	-1	-1	80	8	5	11	0	0
S1Shotgun.341.fasta	k__Bacteria (UID203)	5449	104	58	25.34	36.21	0.95	1264851	17052	5194	5194	338	333	243	240	1452	1438	29.1	8.06	-100	-1	-1	87	11	4	0	0	2
S1Shotgun.342.fasta	k__Bacteria (UID1453)	901	171	117	85.01	108.44	5.4	1435967	23659	6466	6466	295	290	222	218	1522	1508	37.5	5.93	-100	-1	-1	31	60	33	25	15	7
S1Shotgun.343.fasta	k__Bacteria (UID203)	5449	104	58	28.95	14.66	10	576559	9941	2829	2829	282	278	203	200	1051	1032	33.9	0	-100	-1	-1	83	13	7	1	0	0
S1Shotgun.344.fasta	k__Bacteria (UID203)	5449	104	58	22.41	24.14	0	1805624	33268	8385	8385	290	285	215	211	1331	1309	30.7	7.84	-100	-1	-1	90	7	4	1	1	1
S1Shotgun.345.fasta	k__Bacteria (UID203)	5449	102	57	54.07	44.66	3.08	1481578	23922	7008	7008	284	280	211	207	1045	1031	33.4	10.2	-100	-1	-1	60	19	10	9	3	1
S1Shotgun.346.fasta	root (UID1)	5656	56	24	8.33	8.33	50	1288962	24928	6019	6019	282	277	214	210	1744	1705	33.4	0.86	-100	-1	-1	54	0	2	0	0	0
S1Shotgun.347.fasta	k__Bacteria (UID203)	5449	104	58	64.86	42.13	56.67	836878	28369	3226	3226	340	328	259	250	1801	1750	34.7	3.74	-100	-1	-1	40	32	21	9	2	0
S1Shotgun.348.fasta	k__Bacteria (UID203)	5449	104	58	42.55	25.29	28.89	1245604	25913	6815	6815	249	244	182	178	1508	1492	39.7	4.74	-100	-1	-1	62	25	9	1	2	5
S1Shotgun.349.fasta	k__Bacteria (UID203)	5449	104	58	40.37	13.79	11.11	634364	10560	3298	3298	255	252	192	189	1160	1144	36.1	3.67	-100	-1	-1	71	26	6	1	0	0
S1Shotgun.350.fasta	k__Bacteria (UID203)	5449	104	58	36.01	19.71	9.52	1417079	39412	6854	6854	290	281	206	201	4414	4256	35.8	4.24	-100	-1	-1	57	26	18	1	1	1
S1Shotgun.351.fasta	k__Bacteria (UID203)	5449	103	57	29.78	10.53	10	1677714	30846	7296	7296	310	305	229	225	2100	2064	34.9	4.32	-100	-1	-1	80	20	1	1	1	0
S1Shotgun.352.fasta	root (UID1)	5656	56	24	2.08	2.08	0	400315	6276	2116	2116	264	260	189	186	975	965	35.9	0	-100	-1	-1	55	0	1	0	0	0
S1Shotgun.353.fasta	k__Bacteria (UID203)	5449	104	58	24.76	10.34	14.29	1454174	33670	6317	6317	313	306	230	224	1020	995	30.7	6.18	-100	-1	-1	86	13	4	1	0	0
S1Shotgun.354.fasta	k__Bacteria (UID203)	5449	104	58	15.05	11.44	10.53	388258	8579	1656	1656	322	314	234	229	1081	1059	31	0	-100	-1	-1	88	8	4	3	1	0
S1Shotgun.355.fasta	k__Bacteria (UID203)	5449	104	58	45.25	21.16	15.79	836819	22886	3505	3505	321	313	238	232	1266	1216	35.9	3.66	-100	-1	-1	66	23	13	2	0	0
S1Shotgun.356.fasta	k__Bacteria (UID203)	5449	104	58	69.33	27.51	25.81	2142757	40571	10014	10014	298	292	213	209	2097	2074	34.3	1.65	-100	-1	-1	50	35	13	6	0	0
S1Shotgun.357.fasta	k__Bacteria (UID203)	5449	104	58	30.33	23.28	22.73	234064	3776	1087	1087	283	279	215	211	1108	1081	36.3	0	-100	-1	-1	83	10	7	3	1	0
S1Shotgun.358.fasta	k__Bacteria (UID203)	5449	104	58	35.38	51.72	9.62	1250303	26100	6601	6601	253	247	189	185	1139	1084	33.5	20.56	-100	-1	-1	70	15	6	2	3	8
S1Shotgun.359.fasta	k__Bacteria (UID203)	5449	104	58	29.11	25.86	3.45	820893	15137	3795	3795	292	285	216	212	1215	1186	34.4	3.02	-100	-1	-1	81	15	2	3	3	0
S1Shotgun.360.fasta	k__Bacteria (UID203)	5449	101	55	45.72	17.44	18.18	1915032	41940	8640	8640	293	287	221	216	1515	1482	36.2	5.46	-100	-1	-1	65	25	11	0	0	0
S1Shotgun.361.fasta	k__Bacteria (UID203)	5449	104	58	34.43	1.72	0	573738	21544	2360	2360	323	310	243	233	1252	1151	34.9	3.46	-100	-1	-1	74	29	1	0	0	0
S1Shotgun.362.fasta	k__Bacteria (UID203)	5449	104	58	98.28	94.9	12.5	2579934	149016	10996	10996	324	305	234	221	2052	1942	37.2	5.25	-100	-1	-1	1	36	28	16	17	6
S1Shotgun.363.fasta	root (UID1)	5656	56	24	4.17	0	0	141037	4989	621	621	310	296	227	219	865	829	36.3	0	-100	-1	-1	55	1	0	0	0	0
S1Shotgun.364.fasta	k__Bacteria (UID203)	5449	104	58	34.15	18.1	6.67	962794	20463	4769	4769	273	267	201	197	914	896	35.9	0	-100	-1	-1	76	17	9	2	0	0
S1Shotgun.365.fasta	k__Bacteria (UID203)	5449	104	58	10.52	3.45	0	1352254	39064	5666	5666	332	320	238	231	2717	2643	35.2	3.8	-100	-1	-1	94	8	2	0	0	0
S1Shotgun.366.fasta	k__Bacteria (UID203)	5449	104	58	50.39	51.25	30.43	1950915	30661	8812	8812	293	288	221	217	1080	1061	35.4	5.27	-100	-1	-1	62	17	14	8	1	2
S1Shotgun.367.fasta	k__Bacteria (UID203)	5449	104	58	28.71	6.03	40	828869	22427	3376	3376	334	324	245	238	1582	1495	32	9.71	-100	-1	-1	75	24	5	0	0	0
S1Shotgun.368.fasta	k__Bacteria (UID203)	5449	104	58	37.18	22.57	17.39	1132536	28314	5710	5710	261	255	198	193	1547	1521	34.9	3	-100	-1	-1	74	21	5	2	2	0
S1Shotgun.369.fasta	k__Bacteria (UID203)	5449	104	58	24.19	24.32	5.71	1160892	46019	4689	4689	335	319	247	237	1951	1828	35.4	7.07	-100	-1	-1	82	11	4	5	1	1
S1Shotgun.370.fasta	k__Bacteria (UID203)	5449	104	58	31.61	32.55	4.05	329864	6177	1756	1756	252	247	187	184	850	834	34.1	0	-100	-1	-1	68	18	9	4	2	3
S1Shotgun.371.fasta	k__Bacteria (UID203)	5449	104	58	28.95	0.86	100	1368578	29726	5181	5181	347	338	264	258	4209	4150	35.8	5.4	-100	-1	-1	82	21	1	0	0	0
S1Shotgun.372.fasta	k__Bacteria (UID203)	5449	103	57	64.49	51.17	78.85	1891731	50650	8953	8953	282	275	211	205	1275	1236	34.7	4.75	-100	-1	-1	59	25	9	7	2	1
S1Shotgun.373.fasta	p__Actinobacteria (UID1454)	732	196	114	72.1	96.1	18.01	1382869	29713	7359	7360	253	248	187	183	1038	1024	39	4.89	-100	-1	-1	65	49	37	29	4	12
S1Shotgun.374.fasta	k__Archaea (UID2)	207	145	103	84.58	53.15	21.43	1482161	66188	8855	8855	240	229	167	159	1324	1229	37.1	5.59	-100	-1	-1	25	71	32	12	5	0
S1Shotgun.375.fasta	k__Bacteria (UID203)	5449	104	58	43.35	50.08	26.11	518546	13523	2242	2242	326	319	231	225	954	936	34	0	-100	-1	-1	58	23	6	5	4	8
S1Shotgun.376.fasta	k__Bacteria (UID203)	5449	104	58	45.69	20.69	0	1114666	17855	5694	5694	262	257	195	192	2163	2130	36.7	5.12	-100	-1	-1	73	20	9	2	0	0
S1Shotgun.377.fasta	k__Bacteria (UID203)	5449	104	58	51.47	45.64	4.35	473424	10394	2523	2523	252	246	187	183	1323	1299	32.2	0	-100	-1	-1	62	22	11	4	1	4
S1Shotgun.378.fasta	k__Bacteria (UID203)	5449	103	57	88.68	21.34	34.78	1561541	46090	7483	7483	296	287	208	202	1555	1512	38.8	4.06	-100	-1	-1	13	67	23	0	0	0
S1Shotgun.379.fasta	c__Alphaproteobacteria (UID3422)	26	529	308	60.08	52.26	6.97	1713596	44326	8115	8115	279	273	211	205	1599	1512	34.6	6.12	-100	-1	-1	231	140	88	49	18	3
S1Shotgun.380.fasta	k__Bacteria (UID203)	5449	104	58	27.68	4.66	0	794197	17535	3689	3689	297	289	215	210	2287	2244	33.8	5.34	-100	-1	-1	78	22	4	0	0	0
S1Shotgun.381.fasta	p__Actinobacteria (UID1454)	732	196	114	24.08	7.08	11.11	952429	23332	5481	5481	239	232	173	169	1045	1025	39	0	-100	-1	-1	149	36	6	3	2	0
S1Shotgun.382.fasta	k__Bacteria (UID203)	5449	104	58	14.66	1.72	0	380981	8117	1916	1916	275	269	198	194	928	894	34.7	0	-100	-1	-1	95	8	1	0	0	0
S1Shotgun.383.fasta	k__Bacteria (UID203)	5449	104	58	10.34	0	0	847336	14970	3299	3299	350	343	256	252	1595	1568	30	4.92	-100	-1	-1	98	6	0	0	0	0
S1Shotgun.384.fasta	k__Bacteria (UID203)	5449	104	58	14.66	0	0	1212096	34103	4903	4903	336	327	247	240	1467	1413	33.5	2.47	-100	-1	-1	95	9	0	0	0	0
S1Shotgun.385.fasta	k__Bacteria (UID2982)	88	229	147	7.36	1.78	16.67	89624	3242	405	405	306	295	221	213	644	622	36.1	0	-100	-1	-1	201	25	0	2	1	0
S1Shotgun.386.fasta	k__Bacteria (UID203)	5449	104	58	30.09	17.4	14.29	351164	7241	1577	1577	295	288	222	218	932	916	32.1	0	-100	-1	-1	79	15	8	2	0	0
S1Shotgun.387.fasta	c__Deltaproteobacteria (UID3216)	83	247	155	62.63	41	2.11	1216240	24554	5523	5523	296	290	220	215	1487	1444	35.5	4.37	-100	-1	-1	99	81	48	12	3	4
S1Shotgun.388.fasta	k__Bacteria (UID203)	5449	104	58	27.59	5.17	33.33	815743	10939	3875	3875	286	283	210	207	1132	1112	34.1	5.97	-100	-1	-1	86	15	3	0	0	0
S1Shotgun.389.fasta	k__Bacteria (UID203)	5449	104	58	18.1	1.72	0	1536195	39591	6756	6756	300	293	227	221	2197	2142	32.6	2.52	-100	-1	-1	91	12	1	0	0	0
S1Shotgun.390.fasta	k__Bacteria (UID203)	5449	104	58	47.84	28.84	4.84	1363607	24092	6592	6592	284	278	206	203	1202	1169	36.8	8.8	-100	-1	-1	56	28	7	9	3	1
S1Shotgun.391.fasta	k__Bacteria (UID203)	5449	104	58	28.34	15.97	0	954658	19225	5006	5006	259	253	190	186	1392	1358	35.4	8	-100	-1	-1	74	17	9	4	0	0
S1Shotgun.392.fasta	p__Actinobacteria (UID1454)	732	199	116	32.36	16.16	2.17	1513158	23831	7128	7128	292	288	212	208	1145	1136	31.3	6.11	-100	-1	-1	138	45	10	5	0	1
S1Shotgun.393.fasta	k__Bacteria (UID203)	5449	104	58	58.99	107.76	5.26	1686346	26635	7952	7952	281	277	212	208	1108	1103	34.4	3.09	-100	-1	-1	59	17	12	8	4	4
S1Shotgun.394.fasta	c__Gammaproteobacteria (UID4201)	1164	275	174	65.29	40.3	22.41	1312050	32710	5941	5941	295	287	220	215	1022	986	33.4	0	-100	-1	-1	106	108	38	20	3	0
S1Shotgun.395.fasta	k__Bacteria (UID203)	5449	103	57	19.3	1.75	100	1334636	33049	5840	5840	306	298	228	222	1661	1597	33.5	4.88	-100	-1	-1	90	12	1	0	0	0
S1Shotgun.396.fasta	k__Bacteria (UID203)	5449	104	58	12.7	3.45	0	1085262	20428	4582	4582	325	318	236	232	1519	1494	30.6	4.17	-100	-1	-1	93	9	2	0	0	0
S1Shotgun.397.fasta	root (UID1)	5656	56	24	12.5	16.67	0	515930	12543	2294	2294	298	291	224	219	973	940	33.7	0	-100	-1	-1	53	1	1	0	1	0
S1Shotgun.398.fasta	root (UID1)	5656	56	24	0	0	0	98201	2501	416	416	322	317	236	230	964	910	32.9	0	-100	-1	-1	56	0	0	0	0	0
S1Shotgun.399.fasta	f__Flavobacteriaceae (UID2817)	81	511	283	86.52	95.03	23.97	2356055	120620	9011	9011	344	326	261	248	2196	2112	37.5	4.79	-100	-1	-1	90	161	146	82	24	8
S1Shotgun.400.fasta	k__Bacteria (UID203)	5449	104	58	38.17	13.45	18.75	1130542	25995	5405	5405	283	276	209	204	1094	1042	37.5	1.66	-100	-1	-1	67	25	10	2	0	0
S1Shotgun.401.fasta	k__Bacteria (UID203)	5449	104	58	22.02	10.34	0	1551757	35215	6688	6688	316	308	232	226	1948	1873	33	2.06	-100	-1	-1	85	13	4	2	0	0
S1Shotgun.402.fasta	k__Bacteria (UID203)	5449	104	58	28.45	11.21	11.11	834922	17763	4030	4030	279	273	207	202	1108	1079	31.8	0	-100	-1	-1	87	12	3	2	0	0
S1Shotgun.403.fasta	k__Bacteria (UID203)	5449	104	58	15.52	3.45	0	1284139	19421	5639	5639	308	304	227	224	1953	1944	31.4	4.89	-100	-1	-1	95	7	2	0	0	0
S1Shotgun.404.fasta	k__Bacteria (UID203)	5449	104	58	10.17	5.17	0	1085478	23604	7193	7193	206	201	150	147	1298	1285	38.8	0	-100	-1	-1	94	9	0	0	1	0
S1Shotgun.405.fasta	k__Bacteria (UID203)	5449	104	58	38.95	13.95	7.14	1171312	31916	5215	5215	295	287	224	218	2030	1995	34.8	5.5	-100	-1	-1	77	19	5	3	0	0
S1Shotgun.406.fasta	k__Bacteria (UID203)	5449	103	57	54.96	21.96	11.9	1369737	36467	5665	5665	328	318	241	235	2006	1959	35	6.04	-100	-1	-1	48	28	21	5	1	0
S1Shotgun.407.fasta	k__Bacteria (UID203)	5449	104	58	20.75	17.24	0	692334	17578	3398	3398	274	267	203	198	991	962	36.3	0	-100	-1	-1	90	10	0	2	2	0
S1Shotgun.408.fasta	k__Bacteria (UID203)	5449	103	57	83.17	50.88	1.15	1261673	30030	5519	5519	303	298	228	223	1231	1191	36.6	5.57	-100	-1	-1	28	37	25	8	3	2
S1Shotgun.409.fasta	k__Archaea (UID2)	207	145	103	4.89	0	0	898122	30625	6136	6136	195	189	146	141	1862	1767	37.7	7.23	-100	-1	-1	131	14	0	0	0	0
S1Shotgun.410.fasta	k__Bacteria (UID203)	5449	104	58	54.47	25	37.5	1382403	24892	6398	6398	293	288	216	212	1320	1303	34.9	6.28	-100	-1	-1	67	23	13	1	0	0
S1Shotgun.411.fasta	k__Bacteria (UID203)	5449	104	58	44.13	55.55	6.77	890925	26380	3986	3986	308	299	223	216	1094	1051	35.5	0	-100	-1	-1	60	15	12	6	5	6
S1Shotgun.412.fasta	k__Bacteria (UID203)	5449	104	58	15.52	1.72	100	240400	4350	1154	1154	279	273	208	204	962	942	38.1	0	-100	-1	-1	95	8	1	0	0	0
S1Shotgun.413.fasta	k__Bacteria (UID203)	5449	104	58	19.07	3.06	0	1472251	44336	6385	6385	334	322	230	223	2434	2356	37	2.6	-100	-1	-1	83	16	5	0	0	0
S1Shotgun.414.fasta	k__Bacteria (UID203)	5449	104	58	63.73	64.28	10.27	495968	13912	2195	2195	318	310	225	219	933	909	34.9	0	-100	-1	-1	34	36	15	11	2	6
S1Shotgun.415.fasta	root (UID1)	5656	56	24	0	0	0	1254162	79108	3229	3229	442	416	388	363	4496	4056	36.2	8.09	-100	-1	-1	56	0	0	0	0	0
S1Shotgun.416.fasta	k__Bacteria (UID203)	5449	104	58	42.84	46.77	0	585772	17662	2699	2699	304	294	217	210	826	772	35.4	0	-100	-1	-1	53	21	20	4	4	2
S1Shotgun.417.fasta	k__Bacteria (UID203)	5449	104	58	20.53	4.47	17.65	418898	14143	1973	1973	289	278	212	205	808	779	36.5	0	-100	-1	-1	80	13	8	3	0	0
S1Shotgun.418.fasta	k__Bacteria (UID203)	5449	104	58	23.2	4.23	10	1183038	22419	5799	5799	280	274	204	200	1310	1263	34	1.16	-100	-1	-1	84	16	1	3	0	0
S1Shotgun.419.fasta	k__Bacteria (UID203)	5449	104	58	21.55	12.93	30	840286	10795	3827	3827	306	302	219	216	1013	995	32.7	0	-100	-1	-1	90	8	4	2	0	0
S1Shotgun.420.fasta	k__Bacteria (UID203)	5449	104	58	52.19	22.75	5.88	786820	16535	3735	3735	287	282	210	206	1135	1102	37.9	0	-100	-1	-1	40	40	11	7	6	0
S1Shotgun.421.fasta	root (UID1)	5656	56	24	0	0	0	179646	5284	1005	1005	242	234	178	173	1359	1303	34.4	0	-100	-1	-1	56	0	0	0	0	0
S1Shotgun.422.fasta	k__Bacteria (UID203)	5449	104	58	48.28	5.17	25	1331165	39874	5483	5483	325	315	242	235	1824	1736	39.8	6.14	-100	-1	-1	73	29	1	1	0	0
S1Shotgun.423.fasta	k__Bacteria (UID203)	5449	104	58	42.3	31.9	3.03	1053296	23953	4788	4788	304	297	219	214	1582	1548	30.8	7.38	-100	-1	-1	67	24	6	5	2	0
S1Shotgun.424.fasta	k__Bacteria (UID3187)	2258	188	117	53.94	18.38	12.5	1197682	32978	5394	5394	303	295	222	215	1536	1501	37	3.77	-100	-1	-1	89	80	13	3	1	2
S1Shotgun.425.fasta	c__Deltaproteobacteria (UID3216)	83	247	155	45.26	14	16.13	1625726	33895	6931	6931	310	303	234	229	2086	2047	36.6	5.75	-100	-1	-1	152	75	16	3	1	0
S1Shotgun.426.fasta	k__Bacteria (UID3187)	2258	181	110	26.04	6.87	30	298512	7445	1486	1486	272	264	200	195	916	897	36.5	0	-100	-1	-1	129	44	7	1	0	0
S1Shotgun.427.fasta	k__Bacteria (UID203)	5449	103	57	10.51	1.75	0	565518	21148	2521	2521	311	299	224	215	1844	1691	38.5	5.5	-100	-1	-1	89	12	2	0	0	0
S1Shotgun.428.fasta	k__Bacteria (UID203)	5449	104	58	21.35	7.76	28.57	1123640	50793	5005	5005	306	292	224	214	1825	1708	35.7	2.99	-100	-1	-1	87	12	4	1	0	0
S1Shotgun.429.fasta	k__Bacteria (UID203)	5449	104	58	41.88	20.67	37.31	1335839	41253	6598	6598	291	283	202	196	1501	1444	35.6	3.62	-100	-1	-1	51	31	11	6	3	2
S1Shotgun.430.fasta	k__Bacteria (UID2565)	2921	142	87	27.58	3.55	40	376176	9076	1687	1687	300	293	222	217	899	883	33.9	0	-100	-1	-1	98	39	5	0	0	0
S1Shotgun.431.fasta	k__Bacteria (UID203)	5449	104	58	11.08	12.07	0	98036	3098	457	457	291	280	214	207	873	845	35.3	0	-100	-1	-1	94	6	3	0	0	1
S1Shotgun.432.fasta	root (UID1)	5656	56	24	0	0	0	516529	9092	2807	2807	249	244	184	180	808	797	34.4	0	-100	-1	-1	56	0	0	0	0	0
S1Shotgun.433.fasta	k__Bacteria (UID203)	5449	104	58	18.97	3.45	0	624848	15124	3059	3059	267	262	204	199	1088	1062	34	2.86	-100	-1	-1	92	10	2	0	0	0
S1Shotgun.434.fasta	k__Bacteria (UID203)	5449	103	57	40.67	28.07	6.45	538290	12328	2648	2648	271	264	203	198	1278	1221	33.9	2.29	-100	-1	-1	72	16	10	3	2	0
S1Shotgun.435.fasta	k__Bacteria (UID203)	5449	104	58	9.31	0	0	725377	21179	3156	3156	321	311	229	223	1018	1000	35.6	3.97	-100	-1	-1	96	8	0	0	0	0
S1Shotgun.436.fasta	k__Bacteria (UID2495)	2993	143	89	50.79	22.85	16	281412	10328	1397	1397	272	262	201	194	1092	1037	32.5	5.34	-100	-1	-1	72	48	22	1	0	0
S1Shotgun.437.fasta	k__Bacteria (UID203)	5449	104	58	18.97	1.72	0	616335	14036	3246	3246	255	249	189	185	1440	1388	36.3	4.21	-100	-1	-1	92	11	1	0	0	0
S1Shotgun.438.fasta	c__Gammaproteobacteria (UID4274)	112	581	290	70.05	29.49	2.72	1094319	29205	5128	5128	282	274	213	207	1508	1468	34	4.24	-100	-1	-1	196	275	87	21	1	1
S1Shotgun.439.fasta	k__Bacteria (UID1453)	901	171	117	25.34	15.71	1.89	1347911	49066	5399	5399	346	332	249	240	1315	1267	36.8	7.19	-100	-1	-1	116	43	4	4	2	2
S1Shotgun.440.fasta	k__Bacteria (UID203)	5449	104	58	11.9	3.45	0	504087	9559	2484	2484	279	275	202	199	794	784	30.7	0	-100	-1	-1	94	8	2	0	0	0
S1Shotgun.441.fasta	root (UID1)	5656	56	24	0	0	0	181297	6746	818	818	319	308	221	213	979	917	34.4	0	-100	-1	-1	56	0	0	0	0	0
S1Shotgun.442.fasta	k__Bacteria (UID203)	5449	104	58	14.66	2.59	33.33	283668	6747	1705	1705	222	216	166	162	900	885	33.9	0	-100	-1	-1	92	9	3	0	0	0
S1Shotgun.443.fasta	k__Bacteria (UID203)	5449	104	58	49.69	16.33	14.29	528679	16179	2393	2393	289	281	220	214	1191	1154	35.5	3.61	-100	-1	-1	50	34	14	4	1	1
S1Shotgun.444.fasta	k__Bacteria (UID203)	5449	104	58	31.9	17.24	25	1604785	25882	6690	6690	320	315	239	236	2613	2569	32.7	6.75	-100	-1	-1	84	12	6	2	0	0
S1Shotgun.445.fasta	c__Deltaproteobacteria (UID3216)	83	247	155	30	6.47	14.29	1437409	34099	6544	6544	297	290	219	214	1800	1767	36	8.29	-100	-1	-1	173	64	8	2	0	0
S1Shotgun.446.fasta	k__Bacteria (UID203)	5449	103	58	0.63	0	0	199573	6266	918	918	311	299	217	210	965	934	38	0	-100	-1	-1	99	4	0	0	0	0
S1Shotgun.447.fasta	k__Bacteria (UID203)	5449	104	58	78.37	61.68	6.57	1427629	90929	7208	7208	275	258	198	185	1792	1683	36.8	5.39	-100	-1	-1	19	39	23	17	2	4
S1Shotgun.448.fasta	p__Actinobacteria (UID1454)	732	199	116	38.98	12.2	2.94	1010212	27493	6253	6253	223	217	161	157	1069	991	37.3	0	-100	-1	-1	110	71	13	3	2	0
S1Shotgun.449.fasta	k__Bacteria (UID3187)	2258	188	117	33.47	22.11	34.25	367997	13200	1573	1573	319	307	233	225	1158	1112	33.8	11.08	-100	-1	-1	109	43	22	11	3	0
S1Shotgun.450.fasta	root (UID1)	5656	56	24	4.17	0	0	700821	14299	3273	3273	295	288	214	209	1116	1102	33.6	4.02	-100	-1	-1	55	1	0	0	0	0
S1Shotgun.451.fasta	k__Bacteria (UID203)	5449	104	58	34.64	10.66	7.41	911475	23263	4754	4754	263	257	191	186	1379	1301	35.3	10.49	-100	-1	-1	68	23	6	7	0	0
S1Shotgun.452.fasta	k__Bacteria (UID203)	5449	103	57	8.77	0	0	958847	19396	4990	4990	277	272	192	188	1181	1153	35.6	5.83	-100	-1	-1	97	6	0	0	0	0
S1Shotgun.453.fasta	k__Bacteria (UID203)	5449	104	58	17.71	1.72	0	608374	15762	3161	3161	269	263	192	187	1696	1659	34.2	5.1	-100	-1	-1	88	15	1	0	0	0
S1Shotgun.454.fasta	root (UID1)	5656	56	24	4.17	0	0	747592	17533	3307	3307	311	304	226	220	1240	1185	30.5	1.62	-100	-1	-1	55	1	0	0	0	0
S1Shotgun.455.fasta	k__Bacteria (UID203)	5449	104	58	46.36	19.83	15.79	875595	22047	4172	4172	277	269	209	204	1354	1312	35.4	3.56	-100	-1	-1	67	24	10	3	0	0
S1Shotgun.456.fasta	k__Bacteria (UID203)	5449	103	58	10.55	1.72	0	1286631	73893	4133	4133	390	365	311	293	1985	1885	37.4	5.79	-100	-1	-1	88	14	1	0	0	0
S1Shotgun.457.fasta	k__Bacteria (UID203)	5449	104	58	29.08	12.07	22.22	1023896	25769	4749	4749	292	284	215	210	1081	1020	38.1	5.61	-100	-1	-1	82	17	3	2	0	0
S1Shotgun.458.fasta	k__Bacteria (UID203)	5449	104	58	29.37	13.79	8.33	566047	12407	2659	2659	276	271	212	208	877	861	32.6	0	-100	-1	-1	75	21	6	2	0	0
S1Shotgun.459.fasta	k__Bacteria (UID203)	5449	104	58	64.5	51.4	25	1100449	42449	5389	5389	277	267	204	196	855	831	35.8	0	-100	-1	-1	35	35	24	8	2	0
S1Shotgun.460.fasta	k__Bacteria (UID203)	5449	104	58	54.03	6.9	25	802889	46652	3426	3426	308	289	234	220	1195	1133	35.6	3.61	-100	-1	-1	61	39	4	0	0	0
S1Shotgun.461.fasta	k__Bacteria (UID203)	5449	104	58	77.49	74.95	12.37	2231515	118570	10326	10326	286	270	216	204	1237	1153	36.6	5	-100	-1	-1	31	35	24	9	1	4
S1Shotgun.462.fasta	k__Bacteria (UID203)	5449	104	58	30.89	2.51	85.71	353094	11565	1506	1506	319	310	234	226	1337	1310	30.5	16.03	-100	-1	-1	74	25	4	1	0	0
S1Shotgun.463.fasta	k__Bacteria (UID203)	5449	104	58	17.49	6.52	0	733469	24625	3992	3992	250	241	183	177	1683	1614	37.9	4.55	-100	-1	-1	79	18	5	1	1	0
S1Shotgun.464.fasta	k__Bacteria (UID203)	5449	104	58	7.76	0	0	354112	8104	1999	1999	244	238	177	173	914	888	35.7	0	-100	-1	-1	99	5	0	0	0	0
S1Shotgun.465.fasta	k__Bacteria (UID203)	5449	103	57	31.46	10.58	18.18	891415	31936	5110	5110	245	235	174	168	1155	1094	35.4	0	-100	-1	-1	75	22	5	0	1	0
S1Shotgun.466.fasta	root (UID1)	5656	56	24	0	0	0	208412	7181	1012	1012	285	277	205	198	950	926	35.4	0	-100	-1	-1	56	0	0	0	0	0
S1Shotgun.467.fasta	root (UID1)	5656	56	24	0	0	0	312996	8323	1813	1813	236	229	172	168	1054	1017	36.2	0	-100	-1	-1	56	0	0	0	0	0
S1Shotgun.468.fasta	k__Bacteria (UID1453)	901	171	117	58.18	26.8	20	323754	12098	1379	1379	307	296	234	226	1274	1226	33.6	0	-100	-1	-1	60	70	39	2	0	0
S1Shotgun.469.fasta	k__Bacteria (UID203)	5449	104	58	27.3	25	3.23	548865	11737	3281	3281	229	224	167	163	1310	1275	33.9	13.93	-100	-1	-1	76	19	3	4	1	1
S1Shotgun.470.fasta	p__Proteobacteria (UID3214)	2231	190	119	33.75	18.59	0	693366	17211	3629	3629	260	252	191	186	1102	1087	31.1	2.8	-100	-1	-1	125	48	12	2	2	1
S1Shotgun.471.fasta	k__Bacteria (UID203)	5449	104	58	40.27	16.85	0	505391	11580	2640	2640	257	250	191	187	1427	1395	31.4	3.26	-100	-1	-1	69	25	7	3	0	0
S1Shotgun.472.fasta	k__Bacteria (UID203)	5449	104	58	38.2	7.05	20	1400752	42368	5999	5999	313	304	233	226	1455	1425	32.6	5.55	-100	-1	-1	73	26	5	0	0	0
S1Shotgun.473.fasta	k__Bacteria (UID203)	5449	104	58	15.05	1.72	100	611481	22031	2797	2797	294	283	218	210	1424	1328	34.1	2.32	-100	-1	-1	87	16	1	0	0	0
S1Shotgun.474.fasta	k__Bacteria (UID1452)	924	163	110	41.69	15.08	8.7	1361064	30968	6570	6570	278	272	207	202	1068	1033	34.3	0	-100	-1	-1	105	43	11	4	0	0
S1Shotgun.475.fasta	k__Bacteria (UID203)	5449	104	58	12.54	3.45	0	770603	17249	3678	3678	292	285	209	204	1248	1218	31.7	6.34	-100	-1	-1	93	9	2	0	0	0
S1Shotgun.476.fasta	k__Bacteria (UID203)	5449	104	58	49.53	19.28	31.25	1294501	66163	6371	6371	263	251	203	192	1657	1549	36.7	6.17	-100	-1	-1	64	30	7	3	0	0
S1Shotgun.477.fasta	k__Bacteria (UID203)	5449	104	58	70.74	62.98	12.98	1406502	37086	7128	7128	272	265	197	192	1320	1267	38.3	6.68	-100	-1	-1	24	39	16	16	7	2
S1Shotgun.478.fasta	o__Cytophagales (UID2936)	47	454	336	26.3	8.71	19.57	1255500	71568	5074	5074	340	318	247	233	1672	1588	37.8	5.8	-100	-1	-1	327	97	22	8	0	0
S1Shotgun.479.fasta	k__Bacteria (UID2982)	88	230	148	40.38	12.49	30	796191	19489	3388	3388	320	312	235	229	1656	1612	35.9	5.93	-100	-1	-1	139	68	21	1	1	0
S1Shotgun.480.fasta	k__Bacteria (UID203)	5449	104	58	22.76	8.62	28.57	1088169	22875	5472	5472	270	264	198	194	1487	1470	34.4	2.12	-100	-1	-1	89	12	1	2	0	0
S1Shotgun.481.fasta	k__Bacteria (UID203)	5449	104	58	37.7	10.52	0	985782	33273	5047	5047	271	261	195	188	2025	1944	34.1	5.15	-100	-1	-1	71	22	11	0	0	0
S1Shotgun.482.fasta	k__Bacteria (UID203)	5449	104	58	5.33	0	0	145367	5753	642	642	321	309	226	217	1357	1304	36.4	5	-100	-1	-1	100	4	0	0	0	0
S1Shotgun.483.fasta	p__Bacteroidetes (UID2605)	350	315	209	9.99	3.6	0	1375653	76998	10052	10053	189	178	136	129	1343	1249	38.1	6.27	-100	-1	-1	273	36	4	1	1	0
S1Shotgun.484.fasta	k__Bacteria (UID203)	5449	104	58	69.34	46.58	22.86	1221771	44875	5668	5668	292	281	215	207	1487	1440	34.8	9.22	-100	-1	-1	36	33	21	9	1	4
S1Shotgun.485.fasta	k__Bacteria (UID1452)	924	161	108	43.39	16.27	3.33	1369051	34558	6309	6309	291	284	216	211	1174	1158	38.5	3.71	-100	-1	-1	96	43	18	4	0	0
S1Shotgun.486.fasta	k__Bacteria (UID203)	5449	103	57	25.02	1.75	0	455751	7899	2115	2115	297	291	215	211	945	939	37.2	0	-100	-1	-1	82	20	1	0	0	0
S1Shotgun.487.fasta	k__Bacteria (UID1453)	901	171	117	53.25	40.67	20.99	424100	16431	2139	2139	263	253	198	190	1032	976	32.8	0	-100	-1	-1	81	53	23	10	3	1
S1Shotgun.488.fasta	root (UID1)	5656	56	24	0	0	0	41497	1748	227	227	230	219	182	175	696	662	35.1	0	-100	-1	-1	56	0	0	0	0	0
S1Shotgun.489.fasta	k__Bacteria (UID203)	5449	104	58	20.36	4.31	100	949978	29630	5179	5179	254	245	183	177	943	922	37.7	0	-100	-1	-1	86	15	3	0	0	0
S1Shotgun.490.fasta	k__Bacteria (UID203)	5449	104	58	58.25	41.24	23.49	1179260	60941	4849	4849	334	317	243	230	1195	1154	36.3	6.65	-100	-1	-1	36	29	21	9	4	5
S1Shotgun.491.fasta	k__Bacteria (UID2570)	433	274	183	36.33	16.78	27.87	598772	29852	2865	2865	282	268	208	198	1416	1346	34.3	8.72	-100	-1	-1	166	78	19	8	3	0
S1Shotgun.492.fasta	k__Bacteria (UID203)	5449	103	57	6.96	0	0	468334	12820	2297	2297	283	277	203	198	1496	1465	37.6	0	-100	-1	-1	92	11	0	0	0	0
S1Shotgun.493.fasta	k__Bacteria (UID1453)	901	171	117	39.74	11.73	4.35	734675	20057	3676	3676	283	274	199	194	1143	1107	39.4	1.5	-100	-1	-1	97	58	14	1	1	0
S1Shotgun.494.fasta	k__Bacteria (UID203)	5449	103	57	4.39	0	0	246308	6213	1253	1253	271	265	196	191	1014	990	35.4	0	-100	-1	-1	100	3	0	0	0	0
S1Shotgun.495.fasta	k__Bacteria (UID203)	5449	104	58	30.66	24.17	4.62	260436	8315	1218	1218	302	293	213	206	1359	1316	35.4	4.47	-100	-1	-1	55	21	10	11	3	4
S1Shotgun.496.fasta	k__Bacteria (UID203)	5449	104	58	33.79	16.38	0	1457351	36739	6595	6595	300	292	220	215	1119	1099	31.4	0	-100	-1	-1	81	16	5	1	1	0
S1Shotgun.497.fasta	k__Bacteria (UID203)	5449	103	57	33.33	8.77	0	1373304	22698	5480	5480	337	332	250	246	1513	1474	34.6	6.51	-100	-1	-1	83	15	5	0	0	0
S1Shotgun.498.fasta	root (UID1)	5656	56	24	0	0	0	37314	1182	169	169	315	303	220	213	571	549	39.5	0	-100	-1	-1	56	0	0	0	0	0
S1Shotgun.499.fasta	k__Bacteria (UID203)	5449	104	58	3.45	0	0	206308	4888	1121	1121	251	246	184	179	779	759	36.3	0	-100	-1	-1	102	2	0	0	0	0
S1Shotgun.500.fasta	k__Bacteria (UID203)	5449	104	58	30.17	13.79	20	1421207	32061	7150	7150	279	273	198	194	1196	1166	34.3	4.71	-100	-1	-1	86	12	4	2	0	0
S1Shotgun.501.fasta	k__Bacteria (UID3187)	2258	188	117	24.06	10.71	5.26	522481	14956	2933	2933	251	245	178	173	959	928	33.8	0	-100	-1	-1	140	35	10	3	0	0
S1Shotgun.502.fasta	k__Bacteria (UID203)	5449	104	58	30.25	2.19	0	414356	20305	1920	1920	287	271	215	205	1101	1054	35.5	0	-100	-1	-1	77	22	5	0	0	0
S1Shotgun.503.fasta	k__Bacteria (UID203)	5449	103	57	34.1	13.65	5.88	522456	15545	2564	2564	277	268	203	197	986	953	38.2	0	-100	-1	-1	73	22	5	2	1	0
S1Shotgun.504.fasta	k__Bacteria (UID3187)	2258	190	119	28.16	7.25	28.57	504057	15323	2457	2457	273	264	205	198	915	893	37.1	0	-100	-1	-1	129	48	7	5	1	0
S1Shotgun.505.fasta	k__Bacteria (UID203)	5449	103	57	12.5	11.36	5.26	180092	5411	1044	1044	230	224	172	167	672	626	34.9	0	-100	-1	-1	85	10	6	1	0	1
S1Shotgun.506.fasta	root (UID1)	5656	56	24	0	0	0	36536	1104	159	159	304	297	229	222	728	707	38.8	0	-100	-1	-1	56	0	0	0	0	0
S1Shotgun.507.fasta	k__Bacteria (UID203)	5449	104	58	33.23	21.55	34.15	277013	13105	1557	1557	231	221	177	169	1105	1037	35.8	2.18	-100	-1	-1	78	17	5	2	0	2
S1Shotgun.508.fasta	k__Bacteria (UID203)	5449	104	58	68.79	44.45	19.7	1344191	38059	6575	6575	275	267	204	198	1577	1503	37.3	7.55	-100	-1	-1	32	34	21	7	5	5
S1Shotgun.509.fasta	k__Bacteria (UID2565)	2921	152	93	66.49	33.71	22.22	1227999	36057	5475	5475	304	294	224	217	1116	1073	34.3	8.85	-100	-1	-1	64	60	20	6	1	1
S1Shotgun.510.fasta	k__Bacteria (UID3187)	2258	188	117	31.24	19.91	20	497190	15810	2625	2625	256	248	189	183	1113	1077	36.4	0	-100	-1	-1	118	48	16	2	3	1
S1Shotgun.511.fasta	k__Bacteria (UID203)	5449	104	58	4.08	1.72	0	1127722	70784	3590	3590	391	364	314	294	1644	1525	36.1	3.97	-100	-1	-1	98	5	1	0	0	0
S1Shotgun.512.fasta	k__Bacteria (UID203)	5449	104	58	5.17	0	0	331823	8133	1656	1656	274	268	200	195	1067	1038	32.5	0	-100	-1	-1	101	3	0	0	0	0
S1Shotgun.513.fasta	k__Bacteria (UID203)	5449	104	58	51.57	28.04	6	1143533	43856	6653	6653	239	229	171	165	1402	1359	36.3	5.19	-100	-1	-1	33	42	20	8	1	0
S1Shotgun.514.fasta	root (UID1)	5656	56	24	0	0	0	631785	16752	3563	3563	253	246	177	172	1507	1473	32.7	4.84	-100	-1	-1	56	0	0	0	0	0
S1Shotgun.515.fasta	k__Bacteria (UID203)	5449	104	58	35.34	14.13	5.26	1275458	36446	7463	7463	240	233	170	166	1196	1175	36.2	0	-100	-1	-1	67	26	7	4	0	0
S1Shotgun.516.fasta	p__Bacteroidetes (UID2605)	350	316	210	55.97	34.13	3.12	2041996	120632	8594	8594	327	306	237	223	2022	1933	38.3	4.94	-100	-1	-1	151	98	45	19	1	2
S1Shotgun.517.fasta	k__Bacteria (UID203)	5449	104	58	6.9	0	0	386450	11041	2163	2163	241	234	178	173	1350	1319	34.1	5.42	-100	-1	-1	100	4	0	0	0	0
S1Shotgun.518.fasta	k__Bacteria (UID203)	5449	104	58	3.92	0.31	0	31909	1337	167	167	255	247	191	183	793	763	32.5	0	-100	-1	-1	99	3	2	0	0	0
S1Shotgun.519.fasta	k__Bacteria (UID203)	5449	104	58	12.93	0	0	323417	7916	1738	1738	261	255	186	181	1397	1372	31.2	0	-100	-1	-1	96	8	0	0	0	0
S1Shotgun.520.fasta	o__Cytophagales (UID2936)	47	454	336	66.36	59.92	12.06	2096693	103150	8999	8999	321	305	232	221	1501	1424	38.1	6.77	-100	-1	-1	150	143	86	46	19	10
S1Shotgun.521.fasta	k__Bacteria (UID203)	5449	104	58	18.18	2.51	0	135444	4416	607	607	312	297	223	215	867	828	35	0	-100	-1	-1	87	12	3	2	0	0
S1Shotgun.522.fasta	root (UID1)	5656	56	24	4.17	4.17	0	1004394	76883	2519	2519	451	416	398	368	7069	6485	34.9	5.51	-100	-1	-1	55	0	1	0	0	0
S1Shotgun.523.fasta	k__Bacteria (UID203)	5449	104	58	7.92	1.72	0	139343	4451	697	697	269	261	199	193	832	811	36.7	0	-100	-1	-1	98	5	1	0	0	0
S1Shotgun.524.fasta	k__Bacteria (UID203)	5449	104	58	3.92	1.72	0	197667	7148	1027	1027	269	259	192	185	1279	1197	37.5	0	-100	-1	-1	98	4	2	0	0	0
S1Shotgun.525.fasta	k__Bacteria (UID203)	5449	103	57	9.41	0.32	0	357266	14012	1705	1705	284	273	209	201	1361	1304	37	9.19	-100	-1	-1	93	8	2	0	0	0
S1Shotgun.526.fasta	k__Bacteria (UID2565)	2921	152	93	21.45	4.51	8.33	423401	14680	2507	2507	221	214	168	163	810	782	37.6	0	-100	-1	-1	101	38	9	3	1	0
S1Shotgun.527.fasta	k__Bacteria (UID203)	5449	104	58	17.93	8.26	0	843090	26875	4854	4854	243	235	173	168	1929	1859	36.4	3.26	-100	-1	-1	79	19	4	2	0	0
S1Shotgun.528.fasta	k__Bacteria (UID203)	5449	104	58	31.61	13.17	2.78	477569	21687	2441	2441	265	253	195	186	1005	951	36.1	0	-100	-1	-1	61	24	15	1	3	0
S1Shotgun.529.fasta	k__Bacteria (UID3187)	2258	181	110	42.85	10.58	11.54	776743	25357	3869	3869	276	268	200	194	1466	1389	39.1	9.67	-100	-1	-1	93	72	11	5	0	0
S1Shotgun.530.fasta	p__Bacteroidetes (UID2591)	364	303	203	57.3	23.38	3.66	763267	35880	3579	3579	287	273	213	203	1027	979	38.5	1.63	-100	-1	-1	131	117	43	11	1	0
S1Shotgun.531.fasta	k__Archaea (UID2)	207	145	103	4.77	0	0	671941	37452	9114	9114	75	71	73	69	1109	1048	41.6	8.6	-100	-1	-1	137	8	0	0	0	0
S1Shotgun.532.fasta	k__Bacteria (UID203)	5449	104	58	74.8	54.66	3.85	2430132	120389	10510	10510	308	294	231	219	1503	1392	37.3	5.41	-100	-1	-1	51	28	18	4	2	1
S1Shotgun.533.fasta	k__Bacteria (UID203)	5449	104	58	20.8	6.5	30	169289	7270	940	940	238	228	180	172	981	921	35.9	0	-100	-1	-1	85	13	4	2	0	0
S1Shotgun.534.fasta	k__Bacteria (UID203)	5449	104	58	32.82	10.69	0	1491451	61553	7003	7003	294	281	212	204	1148	1112	37.1	5.1	-100	-1	-1	75	23	5	1	0	0
S1Shotgun.535.fasta	k__Bacteria (UID203)	5449	104	58	62.18	43.97	0	1797389	102773	8937	8938	266	250	201	189	1391	1306	39.2	4.67	-100	-1	-1	60	26	10	7	1	0
S1Shotgun.536.fasta	c__Alphaproteobacteria (UID3305)	564	349	230	55.99	7.95	0	644746	22279	3227	3227	265	255	199	192	1024	986	36.1	0	-100	-1	-1	157	169	20	2	1	0
S2Shotgun.1.fasta	root (UID1)	5656	56	24	0	0	0	181666	3761	1160	1160	218	215	156	153	781	768	36	0	-100	-1	-1	56	0	0	0	0	0
S2Shotgun.2.fasta	k__Bacteria (UID203)	5449	104	58	22.96	22.49	2.78	875818	34251	3366	3366	348	334	260	250	1484	1424	39.1	5.69	-100	-1	-1	78	16	3	3	4	0
S2Shotgun.3.fasta	k__Bacteria (UID203)	5449	104	58	17.14	0	0	365378	10728	1900	1900	284	274	192	186	1846	1775	37	5.07	-100	-1	-1	88	16	0	0	0	0
S2Shotgun.5.fasta	k__Bacteria (UID203)	5449	104	58	80.72	43.77	45.07	1030864	22410	4536	4536	300	294	227	222	1465	1386	39.4	4.63	-100	-1	-1	25	45	25	7	0	2
S2Shotgun.6.fasta	k__Bacteria (UID203)	5449	104	58	26.68	13.53	50	842532	19522	4182	4182	275	269	201	196	1097	1076	38.9	7.21	-100	-1	-1	80	14	5	5	0	0
S2Shotgun.9.fasta	k__Bacteria (UID203)	5449	104	58	95.45	15.52	7.69	1137782	30301	4028	4028	366	356	282	274	2741	2672	34.4	4.73	-100	-1	-1	9	66	24	5	0	0
S2Shotgun.10.fasta	k__Bacteria (UID203)	5449	104	58	37.3	29.31	3.45	304591	6986	1271	1271	321	311	239	234	1061	1035	34.8	0	-100	-1	-1	74	22	2	3	3	0
S2Shotgun.11.fasta	root (UID1)	5656	56	24	0	0	0	133158	4284	1398	1398	100	97	95	92	770	741	44.2	0	-100	-1	-1	56	0	0	0	0	0
S2Shotgun.12.fasta	root (UID1)	5656	56	24	4.17	0	0	371152	7824	1627	1627	312	307	228	223	1302	1283	33.9	6.4	-100	-1	-1	55	1	0	0	0	0
S2Shotgun.13.fasta	k__Bacteria (UID203)	5449	104	58	8.23	1.72	0	453159	9814	3284	3284	182	178	137	135	746	701	33.7	0	-100	-1	-1	94	9	1	0	0	0
S2Shotgun.14.fasta	o__Burkholderiales (UID4000)	193	427	214	24.53	8.3	2.67	970712	30715	4230	4230	311	301	229	222	2372	2281	36	6.01	-100	-1	-1	323	75	21	4	2	2
S2Shotgun.15.fasta	k__Bacteria (UID203)	5449	104	58	82.05	72.92	18.75	1250877	28822	5054	5054	324	316	247	241	1748	1708	35.5	6.75	-100	-1	-1	23	42	25	6	2	6
S2Shotgun.16.fasta	p__Cyanobacteria (UID2192)	79	584	458	92.49	13.04	78.08	2144519	90815	9697	9697	331	317	221	211	1826	1757	36	4.54	-100	-1	-1	44	471	67	2	0	0
S2Shotgun.17.fasta	k__Bacteria (UID203)	5449	104	58	3.92	0.31	0	929989	47145	3683	3683	348	327	252	239	2470	2314	39.2	5.67	-100	-1	-1	98	4	2	0	0	0
S2Shotgun.18.fasta	k__Bacteria (UID203)	5449	104	58	34.64	21.55	0	1480612	18821	7460	7460	262	258	198	195	1250	1226	33.6	7.32	-100	-1	-1	80	13	9	1	1	0
S2Shotgun.19.fasta	k__Bacteria (UID203)	5449	104	58	80.09	45.99	41.18	1518805	44039	5758	5758	353	343	263	256	1940	1891	33.8	4.72	-100	-1	-1	22	35	34	9	4	0
S2Shotgun.19.out	k__Bacteria (UID203)	5449	104	58	53.37	24.14	41.82	736817	22231	2735	2735	358	349	269	261	1623	1577	34.1	4.77	-100	-1	-1	38	29	28	9	0	0
S2Shotgun.19.out	k__Bacteria (UID203)	5449	104	58	45.13	3.45	50	783082	21860	3031	3031	349	339	258	251	1940	1891	33.6	4.52	-100	-1	-1	72	30	2	0	0	0
S2Shotgun.20.fasta	p__Actinobacteria (UID1454)	732	196	114	72.86	127.46	19.39	1367493	30569	6484	6484	283	276	210	206	1493	1456	39.9	3.16	-100	-1	-1	63	43	32	24	16	18
S2Shotgun.20.out	p__Actinobacteria (UID1454)	732	196	114	60.27	61.83	23.53	708870	15340	3392	3392	281	274	208	204	1037	1022	39.1	3.11	-100	-1	-1	88	50	26	19	12	1
S2Shotgun.20.out	k__Bacteria (UID203)	5449	104	58	37.65	22.57	17.24	659001	15237	3092	3092	285	277	213	208	1493	1456	40.7	0	-100	-1	-1	74	19	9	0	0	2
S2Shotgun.21.fasta	k__Bacteria (UID203)	5449	103	58	2.66	0.47	33.33	217628	4873	803	803	373	365	271	264	4067	3982	35.8	11.49	-100	-1	-1	96	4	3	0	0	0
S2Shotgun.22.fasta	k__Bacteria (UID203)	5449	104	58	24.61	8.62	0	1427221	28817	6228	6228	310	304	229	224	1592	1540	33.5	4.1	-100	-1	-1	85	14	4	1	0	0
S2Shotgun.24.fasta	k__Bacteria (UID203)	5449	104	58	0.86	0	0	232350	10344	2130	2130	123	117	109	104	1141	1093	41.9	0	-100	-1	-1	103	1	0	0	0	0
S2Shotgun.25.fasta	k__Bacteria (UID203)	5449	104	58	57.84	149.42	8.54	1081094	36268	4648	4648	315	303	232	224	5058	4767	36.2	6.85	-100	-1	-1	34	14	10	6	3	37
S2Shotgun.25.out	c__Gammaproteobacteria (UID4202)	67	481	276	17.29	8.67	9.6	293678	10179	1118	1118	343	332	262	253	5058	4767	35.2	5.06	-100	-1	-1	374	67	24	7	6	3
S2Shotgun.25.out	k__Bacteria (UID203)	5449	104	58	20.05	27.29	9.09	298759	9563	1274	1274	306	296	234	226	1583	1496	37.4	0	-100	-1	-1	81	12	2	7	1	1
S2Shotgun.25.out	k__Bacteria (UID203)	5449	104	58	30.13	35.27	11.03	291301	9879	1362	1362	294	284	213	206	1260	1213	35.7	0	-100	-1	-1	57	14	7	6	8	12
S2Shotgun.26.fasta	k__Bacteria (UID203)	5449	104	58	59.61	59.89	16.22	1214915	28518	5768	5768	277	271	210	205	1564	1524	35.7	5.05	-100	-1	-1	56	23	12	8	3	2
S2Shotgun.27.fasta	o__Actinomycetales (UID2012)	35	495	282	81.83	62.57	17.37	2309999	33564	9762	9762	309	305	236	233	2792	2733	33.6	5.58	-100	-1	-1	113	195	118	45	18	6
S2Shotgun.29.fasta	k__Bacteria (UID203)	5449	104	58	49.14	52.59	46.03	1814720	37616	7871	7871	304	298	230	225	1680	1655	33.9	2.84	-100	-1	-1	71	14	10	6	0	3
S2Shotgun.31.fasta	root (UID1)	5656	56	24	0	0	0	56542	1114	250	250	315	308	226	221	1234	1205	35.4	9.21	-100	-1	-1	56	0	0	0	0	0
S2Shotgun.32.fasta	root (UID1)	5656	56	24	0	0	0	134382	2970	866	866	218	212	155	151	920	904	37.8	0	-100	-1	-1	56	0	0	0	0	0
S2Shotgun.33.fasta	k__Bacteria (UID203)	5449	104	58	53.76	42.24	4.88	1549550	30464	6753	6753	302	297	229	224	2337	2253	34.7	4.24	-100	-1	-1	65	21	11	4	3	0
S2Shotgun.34.fasta	k__Bacteria (UID203)	5449	104	58	47.04	24.29	50	1227847	32204	5315	5315	305	297	231	224	4993	4725	34	6.59	-100	-1	-1	69	22	10	2	1	0
S2Shotgun.35.fasta	k__Bacteria (UID203)	5449	104	58	10.27	0	0	159338	3012	773	773	268	260	206	202	832	815	35.4	0	-100	-1	-1	93	11	0	0	0	0
S2Shotgun.36.fasta	k__Bacteria (UID3187)	2258	188	117	92.81	11.85	10	1753408	38678	5423	5423	423	414	323	316	3458	3255	33.6	5.38	-100	-1	-1	27	141	20	0	0	0
S2Shotgun.37.fasta	p__Actinobacteria (UID1454)	732	200	117	70.81	81.05	8.37	2037840	28637	8114	8114	325	319	251	247	2255	2213	33.8	4.05	-100	-1	-1	76	49	38	25	10	2
S2Shotgun.38.fasta	k__Bacteria (UID203)	5449	104	58	30.8	6.03	0	1173717	36680	5698	5698	289	279	205	199	1489	1339	35.6	5	-100	-1	-1	83	17	4	0	0	0
S2Shotgun.39.fasta	k__Bacteria (UID203)	5449	103	57	53.03	580.49	6.08	1535660	40512	5525	5525	361	351	277	270	1381	1325	36.6	5.82	-100	-1	-1	34	12	7	9	3	38
S2Shotgun.39.out	k__Bacteria (UID203)	5449	104	58	31.7	79.94	16.44	323806	8204	1137	1137	363	356	284	277	1344	1302	37.1	3.83	-100	-1	-1	65	10	9	7	0	13
S2Shotgun.39.out	k__Bacteria (UID203)	5449	104	58	32.25	83.39	5.59	296703	6991	1088	1088	356	349	272	266	1381	1325	35.6	0	-100	-1	-1	65	10	5	7	7	10
S2Shotgun.39.out	k__Bacteria (UID203)	5449	104	58	33.78	100.59	8.55	274979	8139	887	887	369	358	310	300	1338	1272	37.3	4.42	-100	-1	-1	54	16	9	4	1	20
S2Shotgun.39.out	k__Bacteria (UID203)	5449	104	58	41.14	80.77	5.04	314195	8444	1201	1201	351	341	261	254	829	807	36.4	0	-100	-1	-1	57	19	7	6	5	10
S2Shotgun.40.fasta	k__Archaea (UID2)	207	145	103	92.25	113.33	23.89	2080763	133218	12027	12028	257	241	173	161	2772	2519	38.9	4.78	-100	-1	-1	14	46	49	20	12	4
S2Shotgun.40.out	k__Archaea (UID2)	207	145	103	67.48	13.11	20.69	748559	44962	4205	4206	272	257	178	167	2772	2519	37.9	5.38	-100	-1	-1	59	71	14	0	0	1
S2Shotgun.40.out	k__Archaea (UID2)	207	145	103	78.65	47.31	32.89	1331216	88229	7812	7812	251	234	170	159	2515	2315	39.5	4.2	-100	-1	-1	34	68	31	9	3	0
S2Shotgun.41.fasta	k__Bacteria (UID203)	5449	104	58	39.14	30.25	8.11	1864693	39942	7979	7979	319	313	233	228	1126	1111	32.6	1.7	-100	-1	-1	68	22	7	4	3	0
S2Shotgun.42.fasta	k__Bacteria (UID203)	5449	104	58	32.59	38.28	6.56	1964756	20298	8642	8642	310	307	227	225	1250	1242	32.1	2	-100	-1	-1	82	12	4	3	2	1
S2Shotgun.44.fasta	k__Bacteria (UID203)	5449	104	58	4.83	0	0	302467	8308	1701	1701	249	243	177	172	821	754	34.7	0	-100	-1	-1	97	7	0	0	0	0
S2Shotgun.45.fasta	k__Bacteria (UID203)	5449	104	58	43.45	26.21	3.7	1589387	18099	7155	7155	303	299	222	219	1261	1250	33.1	9.38	-100	-1	-1	73	18	11	0	1	1
S2Shotgun.46.fasta	o__Sphingomonadales (UID3310)	26	569	293	77.34	23.31	17.82	954724	21625	3726	3726	341	333	256	250	5012	4919	34.9	6.71	-100	-1	-1	120	326	101	21	0	1
S2Shotgun.48.fasta	k__Bacteria (UID203)	5449	104	58	76.77	43.34	19.51	1601424	35724	6739	6739	310	303	237	232	1615	1585	34.6	5.9	-100	-1	-1	33	41	26	3	1	0
S2Shotgun.49.fasta	k__Bacteria (UID203)	5449	104	58	73.62	99.64	34.25	1010949	24950	4403	4403	296	289	229	223	2515	2389	35.2	9.5	-100	-1	-1	42	26	18	8	6	4
S2Shotgun.49.out	c__Alphaproteobacteria (UID3305)	564	345	226	36.76	21.58	32.58	475878	12607	2013	2013	301	293	236	230	2515	2389	36.1	9.74	-100	-1	-1	228	82	21	8	4	2
S2Shotgun.49.out	k__Bacteria (UID203)	5449	104	58	59.87	62.23	35.16	534962	12352	2392	2392	292	284	223	218	1165	1145	34.5	5.83	-100	-1	-1	55	22	18	5	2	2
S2Shotgun.51.fasta	k__Bacteria (UID203)	5449	104	58	25.69	10.69	11.11	580598	14452	3054	3054	256	250	190	185	1127	1108	32.9	0	-100	-1	-1	85	12	6	1	0	0
S2Shotgun.52.fasta	root (UID1)	5656	56	24	4.17	0	0	854026	17331	3805	3805	298	292	224	219	1122	1107	31.3	5.06	-100	-1	-1	55	1	0	0	0	0
S2Shotgun.52.out	root (UID1)	5656	56	24	0	0	0	410857	8579	1972	1972	277	270	208	203	926	911	31.4	0	-100	-1	-1	56	0	0	0	0	0
S2Shotgun.52.out	root (UID1)	5656	56	24	4.17	0	0	443832	8773	1845	1845	317	310	240	235	1122	1107	31.2	5.02	-100	-1	-1	55	1	0	0	0	0
S2Shotgun.53.fasta	k__Bacteria (UID203)	5449	104	58	53.45	474.85	6.52	1018549	32869	4378	4378	336	323	232	225	1392	1345	36.8	4.21	-100	-1	-1	29	11	8	6	4	46
S2Shotgun.53.out	k__Bacteria (UID203)	5449	104	58	25.08	36.6	30.59	204102	6006	768	768	348	338	265	257	1392	1345	37.2	0	-100	-1	-1	68	16	3	2	5	10
S2Shotgun.53.out	p__Proteobacteria (UID3214)	2231	190	119	16.76	11.2	16.8	202214	6807	799	799	340	329	253	244	1201	1158	37.2	0	-100	-1	-1	137	31	10	3	2	7
S2Shotgun.53.out	k__Bacteria (UID203)	5449	104	58	32.81	228.91	5.55	187980	6815	1120	1120	213	204	167	161	1091	1051	36.1	0	-100	-1	-1	48	8	13	4	2	29
S2Shotgun.53.out	k__Bacteria (UID203)	5449	104	58	23.46	44.62	8.27	195140	5941	796	796	336	324	245	237	738	718	36.4	0	-100	-1	-1	66	16	6	5	5	6
S2Shotgun.54.fasta	root (UID1)	5656	56	24	0	0	0	7370	295	66	66	123	119	111	107	545	507	42.7	0	-100	-1	-1	56	0	0	0	0	0
S2Shotgun.55.fasta	k__Bacteria (UID203)	5449	104	58	25.86	17.24	8.33	964141	15687	4984	4984	255	251	193	190	998	987	34.1	0	-100	-1	-1	87	9	6	2	0	0
S2Shotgun.55.out	k__Bacteria (UID203)	5449	104	58	17.24	8.62	0	480336	8378	2462	2462	255	250	195	191	806	798	34.4	0	-100	-1	-1	92	8	3	1	0	0
S2Shotgun.55.out	root (UID1)	5656	56	24	0	0	0	484227	7314	2520	2520	256	252	192	189	982	971	33.9	0	-100	-1	-1	56	0	0	0	0	0
S2Shotgun.56.fasta	k__Bacteria (UID203)	5449	104	58	20.77	5.22	0	849590	22335	4256	4256	270	263	199	194	1467	1440	37.1	6.32	-100	-1	-1	83	13	8	0	0	0
S2Shotgun.57.fasta	k__Bacteria (UID203)	5449	104	58	58.48	53.93	9.33	980639	32018	3974	3974	338	327	246	238	3168	3049	35	5.13	-100	-1	-1	36	31	12	9	7	9
S2Shotgun.58.fasta	k__Bacteria (UID203)	5449	104	58	51.55	8.62	33.33	1231945	30796	4703	4703	338	329	261	255	1478	1424	33.9	5.76	-100	-1	-1	69	31	3	1	0	0
S2Shotgun.59.fasta	o__Actinomycetales (UID1593)	69	400	198	79.79	49.9	6.89	1572781	29995	5463	5464	359	352	287	282	4465	4323	33.3	5.05	-100	-1	-1	98	163	86	39	12	2
S2Shotgun.60.fasta	k__Bacteria (UID203)	5449	104	58	4.42	0	0	143647	3210	731	731	268	258	196	192	729	709	35.3	0	-100	-1	-1	97	7	0	0	0	0
S2Shotgun.61.fasta	k__Bacteria (UID203)	5449	104	58	22.99	7.76	12.5	234582	4240	1164	1164	266	263	201	197	757	739	35.8	0	-100	-1	-1	88	13	2	0	1	0
S2Shotgun.62.fasta	k__Bacteria (UID203)	5449	104	58	8.39	3.61	25	1225513	23820	7478	7478	231	226	163	160	1274	1261	37.6	4.22	-100	-1	-1	94	8	1	1	0	0
S2Shotgun.63.fasta	k__Bacteria (UID203)	5449	104	58	20.81	10.21	0	1206606	55591	4198	4198	368	349	287	274	1799	1686	39.1	4.99	-100	-1	-1	80	15	9	0	0	0
S2Shotgun.64.fasta	k__Bacteria (UID203)	5449	104	58	0.63	0	0	33538	911	197	197	270	258	170	165	910	877	35.4	0	-100	-1	-1	100	4	0	0	0	0
S2Shotgun.65.fasta	root (UID1)	5656	56	24	4.17	0	0	45268	1116	199	199	321	313	227	221	865	856	34.5	0	-100	-1	-1	55	1	0	0	0	0
S2Shotgun.66.fasta	root (UID1)	5656	56	24	0	0	0	311977	5715	1483	1483	285	280	210	206	919	903	30.7	0	-100	-1	-1	56	0	0	0	0	0
S2Shotgun.68.fasta	p__Actinobacteria (UID1454)	732	196	114	54.31	30.64	27.06	431224	9454	1922	1922	300	294	224	219	1295	1258	38.9	5.47	-100	-1	-1	99	61	23	8	3	2
S2Shotgun.69.fasta	k__Bacteria (UID203)	5449	104	58	77.68	128.42	9.09	1225366	28157	5697	5697	293	286	215	210	1053	1031	36.9	2.64	-100	-1	-1	34	25	16	10	5	14
S2Shotgun.70.fasta	k__Bacteria (UID203)	5449	104	58	79.95	23.1	87.5	2703999	136412	8404	8404	422	400	321	305	2714	2434	37.2	5.06	-100	-1	-1	47	41	16	0	0	0
S2Shotgun.71.fasta	k__Bacteria (UID203)	5449	104	58	13.51	0	0	951492	18345	4597	4597	278	274	206	202	1106	1048	33.3	0	-100	-1	-1	88	16	0	0	0	0
S2Shotgun.72.fasta	root (UID1)	5656	56	24	8.33	8.33	0	1027227	19533	4620	4620	301	296	222	218	859	846	35.9	0	-100	-1	-1	54	1	0	1	0	0
S2Shotgun.74.fasta	root (UID1)	5656	56	24	0	0	0	7086	271	60	60	142	138	118	113	654	630	42	0	-100	-1	-1	56	0	0	0	0	0
S2Shotgun.75.fasta	k__Bacteria (UID203)	5449	104	58	43.1	28.45	22.73	1425102	24325	5728	5728	322	316	248	244	1962	1909	32.7	7.62	-100	-1	-1	77	15	7	5	0	0
S2Shotgun.76.fasta	k__Archaea (UID2)	207	149	107	2.48	0.07	0	730572	29525	7128	7128	114	109	102	98	1417	1362	43.2	8.35	-100	-1	-1	143	5	1	0	0	0
S2Shotgun.77.fasta	k__Bacteria (UID203)	5449	104	58	27.02	9.4	8.7	1155436	23854	5759	5759	272	267	200	196	1275	1218	36.2	4.45	-100	-1	-1	83	17	2	0	1	1
S2Shotgun.78.fasta	p__Proteobacteria (UID3214)	2231	190	119	56.43	20.07	9.8	1048997	35201	5362	5362	268	258	195	189	1097	1063	36.2	3.53	-100	-1	-1	78	77	27	8	0	0
S2Shotgun.79.fasta	root (UID1)	5656	56	24	20.83	4.17	0	1859941	30132	7412	7412	324	319	250	246	1705	1677	32.2	5.64	-100	-1	-1	51	4	1	0	0	0
S2Shotgun.80.fasta	k__Bacteria (UID203)	5449	104	58	31.41	37.07	14.29	742140	19020	3447	3447	290	282	215	209	1052	1024	34.6	0	-100	-1	-1	80	13	4	4	2	1
S2Shotgun.81.fasta	root (UID1)	5656	56	24	8.33	0	0	315477	6562	1272	1272	330	324	248	242	1464	1435	31.8	0	-100	-1	-1	54	2	0	0	0	0
S2Shotgun.82.fasta	k__Bacteria (UID203)	5449	104	58	10.69	0	0	631799	21579	2904	2904	302	289	217	210	1206	1144	33.6	6.05	-100	-1	-1	96	8	0	0	0	0
S2Shotgun.83.fasta	k__Bacteria (UID203)	5449	104	58	17.74	18.97	11.43	822787	15913	4178	4178	269	265	196	193	1056	1028	33.4	2.97	-100	-1	-1	91	8	2	0	2	1
S2Shotgun.84.fasta	k__Bacteria (UID203)	5449	104	58	84.48	6.35	8.62	1424152	33008	4834	4834	374	366	294	287	6607	6388	35.1	10.12	-100	-1	-1	12	79	9	1	0	3
S2Shotgun.85.fasta	k__Bacteria (UID203)	5449	104	58	36.29	16.38	8.33	762534	16324	3813	3813	262	256	199	195	1143	1107	34.9	0	-100	-1	-1	75	21	6	2	0	0
S2Shotgun.86.fasta	k__Bacteria (UID203)	5449	104	58	42.59	65.52	24.47	2570176	23879	13052	13052	261	259	196	195	1156	1153	34.4	2.6	-100	-1	-1	75	13	6	3	3	4
S2Shotgun.87.fasta	k__Bacteria (UID203)	5449	104	58	22.41	15.52	9.09	1731046	19982	7956	7956	291	287	217	215	1404	1370	33.6	5.61	-100	-1	-1	90	7	5	2	0	0
S2Shotgun.88.fasta	k__Bacteria (UID203)	5449	104	58	47.21	21.55	10.53	1813485	34129	7370	7370	324	318	246	241	2716	2548	34.3	6.33	-100	-1	-1	67	29	4	3	1	0
S2Shotgun.89.fasta	k__Bacteria (UID2495)	2993	147	91	89.51	39.58	40.38	1613178	36692	5625	5625	376	367	286	280	2697	2643	35.9	6.45	-100	-1	-1	20	81	43	3	0	0
S2Shotgun.90.fasta	k__Bacteria (UID1453)	901	171	117	69.61	52.99	6.42	1973030	42389	8304	8304	308	301	237	232	1231	1212	34.7	5.27	-100	-1	-1	64	52	39	10	5	1
S2Shotgun.91.fasta	k__Bacteria (UID203)	5449	104	58	29	12.62	3.57	1436745	35888	6968	6968	281	274	206	201	1349	1295	36	3.97	-100	-1	-1	74	20	4	4	2	0
S2Shotgun.92.fasta	k__Bacteria (UID203)	5449	104	58	73.68	81.52	32.69	1380208	32988	7251	7251	260	253	190	185	1184	1164	39.6	5.33	-100	-1	-1	35	31	15	9	9	5
S2Shotgun.93.fasta	k__Bacteria (UID203)	5449	104	58	26.72	22.41	4.76	1164224	12076	5901	5901	264	262	197	195	1027	1015	32.4	0	-100	-1	-1	87	10	3	2	2	0
S2Shotgun.94.fasta	k__Bacteria (UID203)	5449	104	58	25.3	7.05	0	1316065	22665	6494	6494	275	270	202	199	1414	1398	35.4	4.83	-100	-1	-1	81	17	6	0	0	0
S2Shotgun.95.fasta	k__Bacteria (UID203)	5449	104	58	14.22	0.34	0	315045	8633	1208	1208	347	339	260	253	1315	1217	35.6	6.32	-100	-1	-1	90	13	1	0	0	0
S2Shotgun.96.fasta	k__Bacteria (UID203)	5449	104	58	22.41	10.34	0	480897	8998	2513	2513	249	245	191	187	994	981	33	0	-100	-1	-1	89	12	0	3	0	0
S2Shotgun.97.fasta	k__Bacteria (UID203)	5449	104	58	14.97	6.03	20	1134661	29530	7534	7534	206	201	150	146	1044	1025	38.5	0	-100	-1	-1	92	9	2	1	0	0
S2Shotgun.99.fasta	k__Bacteria (UID203)	5449	104	58	31.9	8.62	0	1281286	29464	5623	5623	310	304	227	222	1074	1058	30.9	0	-100	-1	-1	85	14	5	0	0	0
S2Shotgun.100.fasta	k__Bacteria (UID203)	5449	104	58	6.03	0	0	590290	8971	2740	2740	289	285	215	212	1437	1409	32.5	0	-100	-1	-1	100	4	0	0	0	0
S2Shotgun.101.fasta	k__Bacteria (UID203)	5449	104	58	68.45	55.86	5.66	1489869	34516	5901	5901	328	320	252	246	1521	1485	34.8	5.7	-100	-1	-1	60	21	15	6	0	2
S2Shotgun.102.fasta	k__Bacteria (UID203)	5449	103	57	6.14	1.75	0	546138	12664	2563	2563	287	281	213	208	1154	1105	38.5	0	-100	-1	-1	99	3	1	0	0	0
S2Shotgun.103.fasta	p__Bacteroidetes (UID2591)	364	302	203	91.06	174.16	14.26	3662714	189669	14846	14846	332	313	246	233	1638	1540	38.2	5.12	-100	-1	-1	52	64	71	46	29	40
S2Shotgun.104.fasta	k__Bacteria (UID203)	5449	104	58	17.24	19.83	0	2042217	16314	8999	8999	306	303	226	225	1513	1498	32.2	4.42	-100	-1	-1	93	6	1	3	0	1
S2Shotgun.105.fasta	k__Bacteria (UID203)	5449	104	58	29.62	9.48	12.5	1097375	26933	5250	5250	276	269	209	203	1452	1392	34.3	4.16	-100	-1	-1	83	15	5	1	0	0
S2Shotgun.106.fasta	k__Bacteria (UID203)	5449	104	58	9.25	0	0	739426	17029	4703	4703	215	209	157	153	1115	1095	38.7	6.68	-100	-1	-1	93	11	0	0	0	0
S2Shotgun.107.fasta	k__Bacteria (UID203)	5449	104	58	6.03	0	0	954094	25986	6759	6759	187	181	141	137	1103	1081	38.3	9.45	-100	-1	-1	100	4	0	0	0	0
S2Shotgun.108.fasta	root (UID1)	5656	56	24	20.83	45.83	3.23	2215077	24092	11144	11144	266	263	198	196	1392	1386	34.3	7.73	-100	-1	-1	51	2	1	0	0	2
S2Shotgun.109.fasta	k__Bacteria (UID203)	5449	104	58	74.61	66.88	10.45	1203497	21566	4893	4893	319	314	245	241	1605	1573	36	5.47	-100	-1	-1	45	28	19	8	4	0
S2Shotgun.110.fasta	k__Bacteria (UID203)	5449	104	58	57.07	33.45	16.67	1431883	23155	5844	5844	315	309	245	241	1609	1579	35.3	4.15	-100	-1	-1	63	22	15	3	1	0
S2Shotgun.112.fasta	k__Bacteria (UID203)	5449	104	58	75.55	94.38	11.95	1260511	34250	5066	5066	333	322	248	242	8091	7837	35.2	4.32	-100	-1	-1	19	28	14	19	11	13
S2Shotgun.113.fasta	root (UID1)	5656	56	24	0	0	0	950227	21244	6581	6581	197	192	144	141	1114	1104	33.3	6.76	-100	-1	-1	56	0	0	0	0	0
S2Shotgun.114.fasta	k__Bacteria (UID203)	5449	104	58	55.25	74.82	9.62	1272156	22847	5786	5786	296	291	219	215	1103	1094	33.3	5.42	-100	-1	-1	48	21	8	12	6	9
S2Shotgun.115.fasta	k__Bacteria (UID203)	5449	104	58	16.24	6.39	0	267747	7025	1027	1027	346	337	260	253	1108	1073	34.4	10.02	-100	-1	-1	83	12	3	5	1	0
S2Shotgun.116.fasta	k__Bacteria (UID1453)	901	171	117	18.38	3.16	8.33	553608	17666	2551	2551	297	288	217	210	1036	984	38.5	0	-100	-1	-1	133	32	3	3	0	0
S2Shotgun.117.fasta	k__Bacteria (UID203)	5449	104	58	40.6	24.14	8.33	1561531	25130	7464	7464	281	277	209	205	996	987	34.4	0	-100	-1	-1	71	21	9	1	2	0
S2Shotgun.118.fasta	k__Bacteria (UID203)	5449	104	58	52.84	104.92	2.07	1042122	28184	4156	4156	337	327	250	243	1882	1789	35.6	4.78	-100	-1	-1	51	19	14	10	4	6
S2Shotgun.119.fasta	k__Bacteria (UID203)	5449	104	58	32.7	1.72	100	782293	23445	2937	2937	343	331	266	258	1867	1830	37.3	4.65	-100	-1	-1	75	28	1	0	0	0
S2Shotgun.120.fasta	k__Bacteria (UID2982)	88	229	147	73.98	57.67	14.71	1753648	46697	7629	7629	306	298	229	223	1686	1633	36.7	4.59	-100	-1	-1	67	76	53	27	6	0
S2Shotgun.121.fasta	k__Bacteria (UID203)	5449	104	58	41.38	8.62	10	630206	9416	3063	3063	273	269	205	202	951	943	34.9	0	-100	-1	-1	77	22	4	0	1	0
S2Shotgun.122.fasta	k__Bacteria (UID203)	5449	103	57	12.6	3.19	2.17	1406924	30118	6144	6144	314	307	228	224	815	797	35.4	0	-100	-1	-1	94	7	1	0	0	1
S2Shotgun.123.fasta	k__Bacteria (UID1453)	901	171	117	40.68	15.54	11.11	1241656	32865	5554	5554	300	293	223	217	939	891	35.2	0	-100	-1	-1	106	51	9	4	1	0
S2Shotgun.124.fasta	k__Bacteria (UID2982)	88	229	147	53.21	11.56	19.23	1190737	38176	5875	5875	273	263	202	196	1313	1226	38.6	3.37	-100	-1	-1	110	101	14	4	0	0
S2Shotgun.125.fasta	k__Bacteria (UID203)	5449	104	58	55.7	72.57	17.05	1197548	24805	4888	4888	320	315	244	239	1586	1518	33.7	4.69	-100	-1	-1	62	16	13	5	5	3
S2Shotgun.126.fasta	k__Bacteria (UID203)	5449	104	58	64.97	69.7	35.38	1874848	26136	7572	7572	319	315	247	244	1886	1865	33.7	3.81	-100	-1	-1	56	18	17	10	3	0
S2Shotgun.127.fasta	k__Bacteria (UID203)	5449	104	58	7.47	1.72	0	455779	10248	2164	2164	284	278	210	205	989	973	35.7	0	-100	-1	-1	99	4	1	0	0	0
S2Shotgun.128.fasta	root (UID1)	5656	56	24	0	0	0	27163	570	137	137	256	248	198	194	624	607	35.1	0	-100	-1	-1	56	0	0	0	0	0
S2Shotgun.129.fasta	root (UID1)	5656	56	24	12.5	12.5	0	1814356	16680	7215	7215	340	337	251	249	1344	1336	30	5.13	-100	-1	-1	53	1	1	1	0	0
S2Shotgun.131.fasta	k__Bacteria (UID203)	5449	103	57	56.09	39.95	35.71	2229672	45632	9014	9015	325	318	247	242	2447	2364	33.6	4.66	-100	-1	-1	58	25	16	2	0	2
S2Shotgun.132.fasta	k__Bacteria (UID203)	5449	104	58	48.13	39.45	5.45	990305	19508	4496	4496	307	300	220	215	1061	1059	33.9	1.34	-100	-1	-1	60	27	8	5	2	2
S2Shotgun.133.fasta	root (UID1)	5656	56	24	12.5	4.17	0	858606	14609	3826	3826	299	294	224	220	1048	1036	32.6	0	-100	-1	-1	53	2	1	0	0	0
S2Shotgun.134.fasta	k__Bacteria (UID203)	5449	104	58	3.32	0	0	1358917	97385	3339	3339	447	416	406	377	1237	1134	39.3	2.66	-100	-1	-1	94	10	0	0	0	0
S2Shotgun.135.fasta	o__Actinomycetales (UID2012)	35	495	282	15.1	2.71	18.75	701849	12379	3030	3030	322	315	231	227	1904	1873	34.1	4.6	-100	-1	-1	411	72	10	2	0	0
S2Shotgun.136.fasta	k__Bacteria (UID203)	5449	104	58	3.76	1.72	100	1054116	23786	8412	8412	159	156	125	122	1229	1201	39.7	3.9	-100	-1	-1	100	3	1	0	0	0
S2Shotgun.137.fasta	k__Bacteria (UID203)	5449	104	58	22.05	5.17	66.67	673492	16376	3629	3629	256	249	185	181	1327	1290	38.7	2.74	-100	-1	-1	87	14	3	0	0	0
S2Shotgun.138.fasta	k__Bacteria (UID203)	5449	104	58	10.66	1.72	100	896993	22024	6058	6058	198	192	148	144	1250	1227	38.4	6.43	-100	-1	-1	95	8	1	0	0	0
S2Shotgun.139.fasta	k__Bacteria (UID203)	5449	104	58	58.86	53.5	21.49	1020769	22351	4382	4382	309	303	232	227	1025	1002	35.5	0	-100	-1	-1	47	28	12	8	5	4
S2Shotgun.140.fasta	k__Bacteria (UID203)	5449	104	58	17.59	1.72	0	689412	16877	3744	3744	262	255	184	179	2522	2471	34.6	5.22	-100	-1	-1	90	12	2	0	0	0
S2Shotgun.141.fasta	k__Bacteria (UID203)	5449	104	58	3.45	0	0	495976	13320	2160	2160	309	300	229	223	1641	1560	35	5.04	-100	-1	-1	102	2	0	0	0	0
S2Shotgun.142.fasta	k__Bacteria (UID203)	5449	104	58	28.51	16.72	7.69	580644	12493	3325	3325	235	231	174	170	1001	965	35.9	0	-100	-1	-1	82	13	5	1	3	0
S2Shotgun.143.fasta	k__Bacteria (UID203)	5449	104	58	83.23	55.38	5.26	1251249	23446	5374	5374	310	305	232	228	1311	1294	35.4	4.33	-100	-1	-1	19	42	24	11	7	1
S2Shotgun.144.fasta	k__Bacteria (UID203)	5449	104	58	35.52	17.24	43.75	1348482	21568	5788	5788	303	298	232	229	1175	1161	34.2	5.02	-100	-1	-1	78	19	4	2	1	0
S2Shotgun.145.fasta	root (UID1)	5656	56	24	0	0	0	301426	8415	1394	1394	284	276	216	210	1155	1124	35.1	3.51	-100	-1	-1	56	0	0	0	0	0
S2Shotgun.146.fasta	p__Proteobacteria (UID3880)	1495	261	164	55.47	25.49	21.7	844491	20088	3554	3554	312	304	237	231	1782	1744	35.2	4.77	-100	-1	-1	128	87	27	13	5	1
S2Shotgun.147.fasta	k__Bacteria (UID203)	5449	104	58	67.26	60.96	4.48	1054264	17618	4241	4241	321	315	248	244	1886	1859	34.4	7.47	-100	-1	-1	47	24	19	12	2	0
S2Shotgun.148.fasta	k__Bacteria (UID203)	5449	104	58	36.44	11.21	55.56	1502488	24150	7642	7642	267	263	196	193	896	884	34.7	0	-100	-1	-1	71	24	9	0	0	0
S2Shotgun.149.fasta	k__Bacteria (UID203)	5449	104	58	53.21	197.4	12.19	1401744	38362	6492	6492	305	296	215	210	1222	1178	36.1	9.28	-100	-1	-1	38	13	14	11	2	26
S2Shotgun.150.fasta	k__Bacteria (UID2565)	2921	142	87	39.47	18.67	7.59	1031813	23808	4835	4835	294	287	213	208	1025	999	36	0	-100	-1	-1	76	39	14	7	4	2
S2Shotgun.151.fasta	k__Bacteria (UID203)	5449	104	58	40.52	33.62	23.53	1003608	20306	4636	4636	284	279	216	212	1159	1133	33.7	7.96	-100	-1	-1	78	14	4	6	2	0
S2Shotgun.152.fasta	root (UID1)	5656	56	24	20.83	25	10	1465013	20891	6997	6997	277	273	209	206	1167	1120	35	5.25	-100	-1	-1	51	2	1	1	1	0
S2Shotgun.153.fasta	k__Bacteria (UID203)	5449	103	57	35.25	26.84	51.06	860629	28266	4700	4700	257	248	183	177	1303	1261	38.2	0	-100	-1	-1	51	24	23	2	3	0
S2Shotgun.154.fasta	k__Bacteria (UID3187)	2258	190	119	39.9	20.12	2.22	626096	12735	3659	3659	230	225	171	167	885	874	34.7	0	-100	-1	-1	122	44	18	3	3	0
S2Shotgun.155.fasta	k__Bacteria (UID203)	5449	104	58	20.69	1.72	0	252317	4325	1295	1295	260	256	194	191	1438	1413	36.5	0	-100	-1	-1	89	14	1	0	0	0
S2Shotgun.156.fasta	k__Bacteria (UID203)	5449	104	58	6.97	0.31	50	38344	991	166	166	310	304	230	225	823	790	39.9	0	-100	-1	-1	93	9	2	0	0	0
S2Shotgun.157.fasta	k__Bacteria (UID203)	5449	103	58	17.97	6.9	16.67	723013	11450	3696	3696	265	260	195	192	1401	1382	35.7	4.27	-100	-1	-1	90	9	3	1	0	0
S2Shotgun.158.fasta	k__Bacteria (UID203)	5449	104	58	82.52	85.95	23.44	1488055	31718	6451	6451	309	303	230	225	1667	1627	39.3	4.78	-100	-1	-1	20	30	33	13	6	2
S2Shotgun.159.fasta	k__Bacteria (UID203)	5449	104	58	89.66	258.8	25.81	2015273	95815	8998	8999	306	293	223	213	1607	1499	36	5.89	-100	-1	-1	7	13	11	10	3	60
S2Shotgun.160.fasta	k__Bacteria (UID203)	5449	104	58	65.5	58.86	13.33	838082	19045	3387	3387	328	321	247	241	2869	2761	35.6	4.98	-100	-1	-1	35	32	17	9	2	9
S2Shotgun.161.fasta	k__Bacteria (UID203)	5449	104	58	13.79	1.72	100	766848	21265	4407	4407	241	233	174	169	1094	1057	37.4	0	-100	-1	-1	93	10	1	0	0	0
S2Shotgun.162.fasta	root (UID1)	5656	56	24	20.83	50	3.45	2152748	16692	9951	9951	291	288	216	214	1318	1311	32.3	3.58	-100	-1	-1	51	1	1	1	0	2
S2Shotgun.163.fasta	k__Bacteria (UID203)	5449	104	58	69.18	95.82	41.18	1424589	28549	6401	6401	293	287	222	218	1529	1508	38.7	2.12	-100	-1	-1	49	25	12	6	6	6
S2Shotgun.164.fasta	k__Bacteria (UID203)	5449	104	58	18.97	8.62	55.56	634693	14368	2888	2888	290	284	219	214	1097	1079	36.3	0	-100	-1	-1	93	9	0	1	1	0
S2Shotgun.165.fasta	k__Bacteria (UID203)	5449	104	58	23.2	7.47	40	554789	14355	2372	2372	324	316	233	227	1427	1371	36.6	5.73	-100	-1	-1	82	18	1	3	0	0
S2Shotgun.166.fasta	k__Bacteria (UID203)	5449	104	58	55.33	40.56	6.06	791573	20914	3648	3648	294	286	216	211	904	881	30.4	0	-100	-1	-1	52	27	12	8	5	0
S2Shotgun.167.fasta	k__Bacteria (UID203)	5449	104	58	72.57	146.55	14.71	1758424	28719	8201	8201	279	275	214	210	1458	1439	34.7	4.17	-100	-1	-1	56	15	7	10	9	7
S2Shotgun.168.fasta	root (UID1)	5656	56	24	0	0	0	25578	609	144	144	255	249	177	173	599	592	38.5	0	-100	-1	-1	56	0	0	0	0	0
S2Shotgun.169.fasta	root (UID1)	5656	56	24	1.04	0	0	111583	2396	518	518	274	268	215	210	976	947	36.1	0	-100	-1	-1	55	1	0	0	0	0
S2Shotgun.170.fasta	k__Bacteria (UID203)	5449	104	58	66.71	30.97	14.06	947972	23991	3688	3688	333	324	257	250	1475	1366	35.3	6.56	-100	-1	-1	36	35	22	8	3	0
S2Shotgun.171.fasta	k__Bacteria (UID203)	5449	103	57	28.2	10.53	14.29	1091098	26774	5278	5278	282	275	206	201	1632	1593	35.8	4.21	-100	-1	-1	78	18	7	0	0	0
S2Shotgun.172.fasta	k__Bacteria (UID203)	5449	104	58	9.87	2.9	50	1140636	80383	3024	3024	435	403	377	350	2162	2068	35.3	6.23	-100	-1	-1	90	10	4	0	0	0
S2Shotgun.173.fasta	k__Bacteria (UID203)	5449	104	58	25.91	2.19	20	681689	17932	3307	3307	278	271	206	200	1206	1173	39.5	2.03	-100	-1	-1	83	18	2	1	0	0
S2Shotgun.174.fasta	k__Bacteria (UID203)	5449	104	58	35.5	13.79	10	1067367	24415	4710	4710	314	306	226	221	1172	1138	32.4	4.41	-100	-1	-1	80	16	7	1	0	0
S2Shotgun.175.fasta	k__Bacteria (UID203)	5449	104	58	21.94	1.18	0	897181	29203	4506	4506	291	280	199	192	2775	2602	36.6	3.52	-100	-1	-1	81	20	3	0	0	0
S2Shotgun.176.fasta	k__Bacteria (UID203)	5449	104	58	44.28	60.34	5.81	1547379	31073	6506	6506	314	308	237	233	1493	1469	32.4	6.88	-100	-1	-1	73	17	5	5	0	4
S2Shotgun.177.fasta	root (UID1)	5656	56	24	4.17	0	0	1191414	19552	5260	5260	311	305	226	222	1086	1068	33.8	0	-100	-1	-1	55	1	0	0	0	0
S2Shotgun.178.fasta	k__Bacteria (UID203)	5449	104	58	34.22	6.9	20	1351664	17854	6020	6020	297	293	224	221	1517	1506	35.1	1.55	-100	-1	-1	77	24	2	1	0	0
S2Shotgun.179.fasta	k__Bacteria (UID203)	5449	104	58	31.9	30.17	11.11	1310227	18123	5878	5878	298	295	222	219	1141	1134	34.2	1.11	-100	-1	-1	84	9	6	3	2	0
S2Shotgun.181.fasta	k__Bacteria (UID203)	5449	104	58	22.9	12.93	30.77	617292	12116	2982	2982	277	271	207	202	842	823	34.9	0	-100	-1	-1	84	13	4	3	0	0
S2Shotgun.182.fasta	k__Bacteria (UID203)	5449	104	58	27.34	17.55	5.56	476428	12347	2221	2221	287	280	214	208	658	646	37.1	0	-100	-1	-1	80	17	3	3	1	0
S2Shotgun.183.fasta	k__Bacteria (UID2495)	2993	147	91	93.41	7.02	31.25	1074289	24143	3754	3754	372	363	286	279	2933	2868	35.8	5.32	-100	-1	-1	7	124	16	0	0	0
S2Shotgun.185.fasta	k__Bacteria (UID203)	5449	104	58	43.97	37.07	2.27	1543780	21748	7910	7910	259	256	195	192	1577	1523	35	2.22	-100	-1	-1	75	17	7	2	1	2
S2Shotgun.186.fasta	k__Bacteria (UID203)	5449	104	58	60.92	26.18	4.35	1146220	20832	5465	5465	283	278	209	205	1111	1089	36.1	1.83	-100	-1	-1	57	33	11	2	1	0
S2Shotgun.187.fasta	k__Bacteria (UID203)	5449	104	58	11.44	0.47	0	707765	15536	3559	3559	285	278	198	194	1191	1173	33	5.03	-100	-1	-1	90	12	1	1	0	0
S2Shotgun.188.fasta	k__Bacteria (UID203)	5449	104	58	46.71	44.83	5.56	1950026	26768	8395	8395	308	304	232	229	1223	1182	34.1	4.27	-100	-1	-1	72	19	5	4	2	2
S2Shotgun.189.fasta	c__Deltaproteobacteria (UID3216)	83	247	155	54.76	3.23	50	590789	19377	2599	2599	320	309	227	219	1729	1664	37.6	5.49	-100	-1	-1	103	138	6	0	0	0
S2Shotgun.190.fasta	k__Bacteria (UID203)	5449	104	58	51.13	76.08	5.34	1418766	24290	7281	7281	263	258	194	191	1196	1177	34.7	3.54	-100	-1	-1	62	16	12	6	5	3
S2Shotgun.191.fasta	k__Bacteria (UID203)	5449	104	58	41.72	48.97	54.39	2552862	24741	11618	11618	286	283	219	217	1814	1805	33	4.25	-100	-1	-1	75	8	13	4	2	2
S2Shotgun.192.fasta	root (UID1)	5656	56	24	0	0	0	28559	1168	312	312	100	97	91	87	454	414	42.9	0	-100	-1	-1	56	0	0	0	0	0
S2Shotgun.193.fasta	k__Bacteria (UID203)	5449	104	58	37.41	46.9	12.16	1330147	22076	6478	6478	282	277	205	201	980	962	37.6	0	-100	-1	-1	76	10	13	1	2	2
S2Shotgun.194.fasta	k__Bacteria (UID203)	5449	103	57	61.24	26.86	9.8	1260409	29534	4335	4335	387	378	290	283	3792	3674	36.6	5.97	-100	-1	-1	25	44	27	6	1	0
S2Shotgun.195.fasta	k__Bacteria (UID1452)	924	158	106	15.25	0.19	100	146750	3754	692	692	286	278	212	206	1465	1442	35.5	0	-100	-1	-1	126	31	1	0	0	0
S2Shotgun.196.fasta	c__Deltaproteobacteria (UID3216)	83	247	155	73.91	11.89	46.88	1327057	41443	5501	5501	329	319	241	233	1625	1589	37.3	4.88	-100	-1	-1	68	149	29	1	0	0
S2Shotgun.197.fasta	k__Bacteria (UID203)	5449	104	58	81.03	71.47	8.3	984805	35322	4817	4817	300	286	204	197	2131	2051	35.5	5.45	-100	-1	-1	13	27	27	16	9	12
S2Shotgun.198.fasta	p__Actinobacteria (UID1454)	732	199	116	40.99	23.06	0	1079408	16997	5172	5172	282	278	208	205	2026	2005	33	2.64	-100	-1	-1	128	51	9	4	5	2
S2Shotgun.199.fasta	p__Proteobacteria (UID3880)	1495	261	164	17.8	1.92	0	318142	8048	1434	1434	294	285	221	216	976	936	36	0	-100	-1	-1	211	40	10	0	0	0
S2Shotgun.200.fasta	root (UID1)	5656	56	24	20.83	29.17	7.14	713803	18367	3238	3238	290	283	220	214	1238	1200	35.9	0	-100	-1	-1	51	2	1	1	0	1
S2Shotgun.201.fasta	k__Bacteria (UID203)	5449	104	58	4.31	0	0	1256766	37306	9933	9933	165	160	126	122	1631	1561	38.3	7.26	-100	-1	-1	100	4	0	0	0	0
S2Shotgun.202.fasta	k__Bacteria (UID203)	5449	104	58	54.39	31.03	0	1555901	27583	6122	6122	336	330	254	249	1255	1223	33.1	5.1	-100	-1	-1	63	27	9	5	0	0
S2Shotgun.203.fasta	k__Bacteria (UID203)	5449	104	58	35.69	47.41	21.88	1848297	39260	7447	7447	328	321	248	242	1537	1483	31.8	4.11	-100	-1	-1	80	12	4	6	0	2
S2Shotgun.204.fasta	k__Bacteria (UID203)	5449	104	58	13.24	0.16	0	676976	12428	2730	2730	334	327	247	243	1264	1250	33.3	5.91	-100	-1	-1	94	9	1	0	0	0
S2Shotgun.205.fasta	k__Bacteria (UID203)	5449	104	58	45.77	57.76	3.9	1567581	30055	6766	6766	316	310	231	227	1184	1149	32.7	9.99	-100	-1	-1	70	20	2	5	5	2
S2Shotgun.206.fasta	k__Bacteria (UID203)	5449	104	58	39.11	25	5.26	1151406	22750	5252	5252	287	282	219	214	1580	1543	32.8	4.5	-100	-1	-1	75	14	13	2	0	0
S2Shotgun.207.fasta	c__Gammaproteobacteria (UID4444)	263	507	232	93.35	4.01	34.78	1287475	49424	4095	4095	407	391	314	302	3049	2874	35.7	5.24	-100	-1	-1	58	428	20	1	0	0
S2Shotgun.208.fasta	k__Bacteria (UID2495)	2993	147	91	29.18	6.59	14.29	1107694	32539	5382	5382	278	270	205	199	1321	1288	34.1	3.83	-100	-1	-1	105	37	4	1	0	0
S2Shotgun.211.fasta	k__Bacteria (UID203)	5449	104	58	78.68	84.09	53.16	1304561	46851	5757	5757	308	297	226	218	1464	1409	34.5	5.29	-100	-1	-1	22	25	32	15	6	4
S2Shotgun.212.fasta	p__Bacteroidetes (UID2591)	364	303	203	31.39	6.3	19.85	2102033	139209	6777	6777	387	360	310	289	4954	4497	36.8	5.36	-100	-1	-1	201	79	16	2	2	3
S2Shotgun.213.fasta	k__Bacteria (UID203)	5449	104	58	0.57	0	0	21436	549	92	92	278	273	233	227	754	743	37.8	0	-100	-1	-1	103	1	0	0	0	0
S2Shotgun.214.fasta	k__Bacteria (UID203)	5449	104	58	29.94	0.16	0	269807	7763	947	947	348	340	284	276	1904	1826	35.7	3.42	-100	-1	-1	78	25	1	0	0	0
S2Shotgun.216.fasta	k__Bacteria (UID203)	5449	103	57	38.6	58.77	8.11	1796240	26989	7929	7929	296	292	226	223	1259	1245	32.7	4.73	-100	-1	-1	79	11	4	2	4	3
S2Shotgun.217.fasta	k__Bacteria (UID203)	5449	104	58	27.15	35.34	4.65	1593578	18551	7393	7393	299	296	215	213	1415	1393	32.5	3.16	-100	-1	-1	80	13	6	2	1	2
S2Shotgun.218.fasta	k__Bacteria (UID203)	5449	104	58	32.76	10.34	42.86	1223733	17274	4760	4760	346	340	257	253	1295	1283	29.6	5.3	-100	-1	-1	84	13	7	0	0	0
S2Shotgun.219.fasta	k__Bacteria (UID203)	5449	104	58	54.22	236.16	5.19	1148689	30875	4313	4313	355	346	266	259	2589	2536	33.5	5.76	-100	-1	-1	41	18	6	8	6	25
S2Shotgun.220.fasta	k__Bacteria (UID203)	5449	104	58	64.06	61.15	11.11	1595035	31991	7552	7552	281	275	211	206	1430	1393	39.8	3.51	-100	-1	-1	54	25	11	8	4	2
S2Shotgun.221.fasta	k__Bacteria (UID203)	5449	104	58	0.82	0	0	21291	785	46	46	1487	1444	462	445	9941	9522	38.9	1.96	-100	-1	-1	100	4	0	0	0	0
S2Shotgun.222.fasta	root (UID1)	5656	56	24	0	0	0	60521	1982	171	171	458	442	353	342	1399	1386	32.9	10.13	-100	-1	-1	56	0	0	0	0	0
S2Shotgun.223.fasta	k__Bacteria (UID203)	5449	104	58	14.81	0.16	0	1100350	15638	5314	5314	279	275	207	204	1279	1256	33.4	0	-100	-1	-1	94	9	1	0	0	0
S2Shotgun.224.fasta	k__Bacteria (UID203)	5449	104	58	48.4	39.58	16.04	1499951	27323	6820	6820	304	298	219	215	2473	2405	34.3	5.36	-100	-1	-1	45	29	14	8	3	5
S2Shotgun.225.fasta	k__Bacteria (UID203)	5449	104	58	20.64	3.76	0	1439939	44452	5515	5515	352	340	261	253	1591	1538	35.9	8.41	-100	-1	-1	84	16	4	0	0	0
S2Shotgun.226.fasta	k__Bacteria (UID203)	5449	104	58	77.51	99.14	48	1777879	49152	7734	7734	307	298	229	223	1185	1165	33.7	6.79	-100	-1	-1	33	25	26	11	6	3
S2Shotgun.227.fasta	k__Bacteria (UID203)	5449	104	58	71.55	9.48	57.14	1298092	57050	5382	5382	320	306	241	230	1834	1757	38.8	4.33	-100	-1	-1	55	42	7	0	0	0
S2Shotgun.228.fasta	k__Bacteria (UID203)	5449	104	58	60.27	20.11	0	1651273	77546	6840	6840	322	307	241	230	1616	1489	37.3	5.8	-100	-1	-1	56	36	9	3	0	0
S2Shotgun.229.fasta	k__Bacteria (UID203)	5449	104	58	23.98	10.89	9.09	952530	20373	4442	4442	296	289	214	209	935	915	35.7	0	-100	-1	-1	77	19	4	1	1	2
S2Shotgun.230.fasta	k__Bacteria (UID203)	5449	104	58	13.8	3.2	5.56	676879	19922	3315	3315	278	269	204	198	857	840	34.7	0	-100	-1	-1	91	9	3	0	0	1
S2Shotgun.231.fasta	k__Bacteria (UID203)	5449	104	58	23.28	15.52	75	1662434	45275	6681	6681	325	316	248	242	2479	2408	32.6	3.2	-100	-1	-1	90	8	3	3	0	0
S2Shotgun.232.fasta	k__Bacteria (UID2569)	434	277	185	95.57	29.17	19.51	1391628	64476	4849	4849	367	349	286	273	2678	2468	36.7	6.74	-100	-1	-1	47	169	55	3	3	0
S2Shotgun.233.fasta	k__Bacteria (UID203)	5449	104	58	79.06	128.07	14.46	2678677	138681	13911	13912	259	245	192	182	1092	1044	37	2.77	-100	-1	-1	31	22	16	15	10	10
S2Shotgun.234.fasta	o__Actinomycetales (UID1746)	334	370	206	21.98	4.53	11.76	944044	23824	5119	5119	264	257	184	179	1351	1290	35.1	0	-100	-1	-1	287	70	11	2	0	0
S2Shotgun.235.fasta	k__Bacteria (UID3187)	2258	188	117	59.76	24.11	32.39	1235221	39607	4215	4215	382	371	293	283	2602	2494	34.2	5.93	-100	-1	-1	79	76	22	7	3	1
S2Shotgun.236.fasta	p__Proteobacteria (UID3214)	2231	190	119	31.63	8.72	6.06	1052306	23227	4690	4690	300	293	224	219	1492	1465	34	3.09	-100	-1	-1	130	46	9	2	3	0
S2Shotgun.237.fasta	k__Bacteria (UID203)	5449	103	57	33.46	7.37	0	1160010	30173	4494	4494	349	340	258	251	2438	2378	33.6	4.95	-100	-1	-1	76	22	4	1	0	0
S2Shotgun.238.fasta	k__Bacteria (UID203)	5449	104	58	50.75	26.72	7.69	830152	18733	3407	3407	322	313	243	238	1405	1349	34.7	6.6	-100	-1	-1	66	27	5	5	1	0
S2Shotgun.239.fasta	k__Bacteria (UID203)	5449	104	58	13.95	0	0	411727	10848	1155	1155	436	425	356	347	2454	2324	33.3	5.6	-100	-1	-1	93	11	0	0	0	0
S2Shotgun.240.fasta	k__Bacteria (UID203)	5449	104	58	13.79	0.86	100	127068	3587	578	578	295	284	219	213	731	706	35.8	0	-100	-1	-1	93	10	1	0	0	0
S2Shotgun.241.fasta	k__Bacteria (UID203)	5449	102	57	25.07	12.28	0	1344116	18324	5506	5506	329	325	244	240	3480	3437	31.5	5.79	-100	-1	-1	86	11	3	2	0	0
S2Shotgun.242.fasta	k__Bacteria (UID203)	5449	104	58	9.17	0	0	124405	2974	571	571	288	280	217	212	910	889	35.5	0	-100	-1	-1	90	14	0	0	0	0
S2Shotgun.243.fasta	k__Bacteria (UID203)	5449	104	58	16.59	13.79	0	280170	7699	1956	1956	187	182	143	139	786	760	35.9	0	-100	-1	-1	84	14	1	1	4	0
S2Shotgun.244.fasta	k__Bacteria (UID203)	5449	104	58	21.55	7.76	100	1193966	32977	5426	5426	293	285	220	213	1415	1343	39.4	7.33	-100	-1	-1	89	12	1	1	1	0
S2Shotgun.245.fasta	k__Bacteria (UID203)	5449	104	58	37.01	25.86	3.45	1011578	20765	4663	4663	295	288	216	212	1109	1096	36.3	6.33	-100	-1	-1	73	22	4	3	1	1
S2Shotgun.246.fasta	k__Bacteria (UID203)	5449	104	58	22.57	4.31	0	1077029	20150	5883	5883	256	252	183	179	1157	1133	38	4.1	-100	-1	-1	86	15	3	0	0	0
S2Shotgun.247.fasta	k__Bacteria (UID203)	5449	104	58	2.59	0	0	1116319	65225	2790	2790	430	403	400	376	3984	3802	40	8.51	-100	-1	-1	102	2	0	0	0	0
S2Shotgun.248.fasta	k__Bacteria (UID203)	5449	103	57	14.06	1.75	0	1210527	40026	5288	5288	311	300	228	221	1132	1053	36	3.98	-100	-1	-1	91	11	1	0	0	0
S2Shotgun.249.fasta	k__Bacteria (UID2495)	2993	147	91	47.87	30.97	5.36	1037260	23282	4494	4494	320	312	230	225	1022	984	36.5	0	-100	-1	-1	87	39	10	8	2	1
S2Shotgun.250.fasta	k__Bacteria (UID203)	5449	104	58	67.42	65.23	68.49	2111234	55051	9453	9453	299	291	223	217	1244	1211	34.7	4.88	-100	-1	-1	56	22	18	2	4	2
S2Shotgun.251.fasta	k__Bacteria (UID203)	5449	103	57	12.6	10.53	11.11	1170370	14048	5392	5392	290	287	217	214	1049	1041	32.3	5.54	-100	-1	-1	93	5	3	2	0	0
S2Shotgun.252.fasta	k__Bacteria (UID203)	5449	103	58	12.07	2.59	0	689279	23330	2747	2747	337	325	250	242	1426	1336	36.2	5.04	-100	-1	-1	95	6	2	0	0	0
S2Shotgun.253.fasta	c__Deltaproteobacteria (UID3216)	83	247	155	59.39	8.82	16.67	1583493	28068	6128	6128	338	331	258	253	1798	1765	35.7	7.46	-100	-1	-1	117	114	15	1	0	0
S2Shotgun.254.fasta	k__Bacteria (UID203)	5449	104	58	51.52	50.87	5.88	826545	21510	3875	3875	301	292	213	207	829	799	38	0	-100	-1	-1	45	26	17	8	2	6
S2Shotgun.255.fasta	k__Bacteria (UID203)	5449	104	58	30	10.34	33.33	1162059	29334	5444	5444	281	273	213	208	1014	995	33.3	0	-100	-1	-1	84	14	6	0	0	0
S2Shotgun.256.fasta	k__Bacteria (UID203)	5449	104	58	37.07	26.72	5.71	1676227	21575	7664	7664	293	289	218	215	1468	1453	31.8	3.26	-100	-1	-1	79	15	8	0	1	1
S2Shotgun.257.fasta	k__Archaea (UID2)	207	145	103	83.1	98.95	12.44	2957841	183829	13884	13884	288	270	213	199	2423	2195	37.2	5.8	-100	-1	-1	24	38	46	21	13	3
S2Shotgun.258.fasta	root (UID1)	5656	56	24	12.5	4.17	0	1518699	16499	5343	5343	375	370	284	281	2781	2751	30.5	6.21	-100	-1	-1	53	2	1	0	0	0
S2Shotgun.259.fasta	k__Bacteria (UID203)	5449	104	58	10.34	0	0	611999	13196	2524	2524	335	327	242	237	1065	1046	31.1	0	-100	-1	-1	97	7	0	0	0	0
S2Shotgun.260.fasta	k__Bacteria (UID203)	5449	104	58	15.13	1.72	0	832563	34805	3026	3026	361	345	275	263	1677	1599	36.9	3.31	-100	-1	-1	89	14	1	0	0	0
S2Shotgun.261.fasta	root (UID1)	5656	56	24	4.17	4.17	0	88593	2401	377	377	302	295	234	228	682	667	32.3	0	-100	-1	-1	55	0	1	0	0	0
S2Shotgun.262.fasta	o__Rhodospirillales (UID3754)	63	336	201	79.7	75.58	28.53	2593802	44800	11358	11358	307	302	228	224	1232	1206	34.4	4.66	-100	-1	-1	86	103	81	54	11	1
S2Shotgun.263.fasta	k__Bacteria (UID203)	5449	104	58	37.23	17.24	22.22	1689938	23918	7992	7992	278	274	211	208	1229	1213	34.2	2.48	-100	-1	-1	78	17	6	2	1	0
S2Shotgun.264.fasta	root (UID1)	5656	56	24	0	0	0	30389	863	124	124	337	330	245	238	986	943	33.9	0	-100	-1	-1	56	0	0	0	0	0
S2Shotgun.265.fasta	k__Bacteria (UID203)	5449	104	58	47.59	90	0.54	1634417	24659	7301	7301	309	304	223	220	1353	1306	32.6	6.55	-100	-1	-1	72	16	6	3	1	6
S2Shotgun.266.fasta	root (UID1)	5656	56	24	4.17	158.33	0.67	1232198	27534	5466	5466	303	297	225	220	710	695	35.8	0	-100	-1	-1	55	0	0	0	0	1
S2Shotgun.267.fasta	root (UID1)	5656	56	24	0	0	0	26920	698	128	128	296	286	210	204	559	550	34.6	0	-100	-1	-1	56	0	0	0	0	0
S2Shotgun.268.fasta	root (UID1)	5656	56	24	0	0	0	53574	1096	255	255	289	286	210	205	854	826	35.4	0	-100	-1	-1	56	0	0	0	0	0
S2Shotgun.269.fasta	k__Bacteria (UID203)	5449	104	58	54.86	379.55	7.08	1204442	39090	4666	4666	358	344	258	249	1289	1247	36.1	6.3	-100	-1	-1	30	8	9	3	7	47
S2Shotgun.271.fasta	k__Bacteria (UID203)	5449	104	58	17.87	13.79	0	1477088	25920	6565	6565	305	300	224	221	1238	1225	30.3	3.59	-100	-1	-1	89	10	3	1	1	0
S2Shotgun.273.fasta	k__Bacteria (UID203)	5449	104	58	72.59	211.36	5.73	1821783	34496	8434	8434	294	287	216	211	1186	1152	34.7	10.7	-100	-1	-1	44	18	17	12	2	11
S2Shotgun.274.fasta	k__Bacteria (UID203)	5449	104	58	82.97	46.88	8.96	1225982	32217	5087	5087	316	307	241	234	1370	1332	34.3	6.06	-100	-1	-1	19	44	22	11	4	4
S2Shotgun.275.fasta	o__Burkholderiales (UID4000)	193	427	214	62.7	34.58	38.92	1622663	42566	6719	6719	305	297	241	235	1565	1515	34.2	5.2	-100	-1	-1	181	148	59	36	3	0
S2Shotgun.276.fasta	f__Xanthomonadaceae (UID4214)	55	659	290	77.99	27.01	39.73	1371880	39699	5333	5333	336	325	257	249	2106	2067	34.8	4.27	-100	-1	-1	155	352	125	21	6	0
S2Shotgun.277.fasta	root (UID1)	5656	56	24	9.09	1.14	50	1319957	48808	4173	4173	396	380	316	304	6025	5804	33.1	4.06	-100	-1	-1	52	2	1	1	0	0
S2Shotgun.278.fasta	k__Bacteria (UID203)	5449	104	58	51.52	37.61	10.27	1397962	53228	6654	6654	284	273	210	202	1377	1305	34.1	5.13	-100	-1	-1	39	29	14	7	8	7
S2Shotgun.279.fasta	k__Bacteria (UID203)	5449	104	58	38.48	8.54	41.67	1139672	25003	5878	5878	262	256	193	189	1023	1003	39.6	0	-100	-1	-1	66	26	12	0	0	0
S2Shotgun.280.fasta	k__Bacteria (UID203)	5449	103	57	51.29	42.11	20.59	1615936	27028	6404	6404	326	320	252	248	1529	1486	33	4.76	-100	-1	-1	68	19	10	4	2	0
S2Shotgun.281.fasta	k__Bacteria (UID203)	5449	104	58	51.79	24.45	31.58	1834158	64410	8539	8539	291	280	214	207	1516	1453	35.9	4.43	-100	-1	-1	63	24	16	1	0	0
S2Shotgun.282.fasta	c__Deltaproteobacteria (UID3216)	83	247	155	45.35	22.04	2.86	1385410	27284	5819	5819	323	316	238	233	1361	1340	33.1	7.14	-100	-1	-1	152	64	22	5	3	1
S2Shotgun.284.fasta	k__Bacteria (UID203)	5449	104	58	18.97	19.83	32	2176552	23545	9879	9879	294	291	220	217	990	978	33.3	0	-100	-1	-1	91	6	4	2	0	1
S2Shotgun.285.fasta	k__Bacteria (UID203)	5449	104	58	12.07	0	0	76141	1954	336	336	299	293	226	220	887	856	33.1	0	-100	-1	-1	96	8	0	0	0	0
S2Shotgun.286.fasta	k__Bacteria (UID203)	5449	103	57	22.41	7.89	60	1249193	18381	5013	5013	336	331	249	245	1499	1481	33.2	4.19	-100	-1	-1	86	12	5	0	0	0
S2Shotgun.287.fasta	f__Micrococcaceae (UID1631)	31	367	171	9.58	2.78	39.13	684862	17735	3516	3516	276	269	194	189	1312	1282	34.9	6.34	-100	-1	-1	318	37	10	1	0	1
S2Shotgun.288.fasta	k__Archaea (UID2)	207	145	103	73.79	45.08	23	2004749	110485	12522	12527	231	218	160	151	1773	1653	37.5	8.12	-100	-1	-1	29	61	37	15	3	0
S2Shotgun.289.fasta	k__Bacteria (UID203)	5449	104	58	39.66	18.1	8.33	1772980	28947	7822	7822	298	293	226	222	1432	1419	33.6	7.21	-100	-1	-1	75	19	6	2	2	0
S2Shotgun.290.fasta	k__Bacteria (UID203)	5449	104	58	35.4	39.37	5.41	1776327	32296	7710	7710	312	306	230	226	3997	3866	34.8	5.75	-100	-1	-1	79	10	9	4	1	1
S2Shotgun.291.fasta	k__Bacteria (UID1452)	924	161	108	89.35	45.71	5	1478988	28814	5428	5428	347	340	272	267	1876	1853	34.7	4.34	-100	-1	-1	23	90	37	9	1	1
S2Shotgun.292.fasta	root (UID1)	5656	56	24	0	0	0	103838	2039	1004	1004	121	119	103	101	506	457	51.6	0	-100	-1	-1	56	0	0	0	0	0
S2Shotgun.293.fasta	k__Bacteria (UID203)	5449	104	58	21.03	25	2.08	899753	15960	4579	4579	263	259	196	193	1420	1399	31.7	7.01	-100	-1	-1	89	8	4	0	1	2
S2Shotgun.294.fasta	k__Bacteria (UID203)	5449	104	58	28.89	15.06	27.59	927798	24471	4969	4969	263	256	186	181	1326	1285	38.2	6.55	-100	-1	-1	74	17	10	1	1	1
S2Shotgun.295.fasta	k__Bacteria (UID203)	5449	104	58	18.47	10.34	18.75	1660326	95318	6300	6300	354	332	263	248	1705	1575	39.1	4.85	-100	-1	-1	85	11	2	2	4	0
S2Shotgun.296.fasta	k__Bacteria (UID203)	5449	104	58	24.33	5.33	0	648263	15112	3928	3928	226	219	165	161	893	876	36.9	0	-100	-1	-1	76	24	3	1	0	0
S2Shotgun.297.fasta	k__Bacteria (UID203)	5449	104	58	14.66	3.45	0	1274946	23541	5548	5548	308	303	229	225	1649	1621	32.2	9.12	-100	-1	-1	95	7	2	0	0	0
S2Shotgun.298.fasta	root (UID1)	5656	56	24	8.33	4.17	0	1117916	21439	4751	4751	322	316	235	230	1425	1400	32.5	0	-100	-1	-1	54	1	1	0	0	0
S2Shotgun.299.fasta	k__Bacteria (UID2495)	2993	147	91	60.99	34.52	12.7	1695723	49310	7581	7581	295	287	223	217	1218	1182	32.5	6.24	-100	-1	-1	71	50	14	9	2	1
S2Shotgun.300.fasta	k__Bacteria (UID203)	5449	104	58	46	19.98	25	1602308	19385	7282	7282	287	284	220	217	2357	2271	34	4.53	-100	-1	-1	71	19	13	1	0	0
S2Shotgun.301.fasta	root (UID1)	5656	56	24	0	0	0	118745	2582	612	612	259	253	194	189	798	773	36	0	-100	-1	-1	56	0	0	0	0	0
S2Shotgun.302.fasta	k__Bacteria (UID203)	5449	104	58	30.69	25.55	37.41	881118	36122	5419	5422	243	233	162	155	1653	1551	39.2	5.65	-100	-1	-1	47	19	20	6	6	6
S2Shotgun.303.fasta	k__Bacteria (UID203)	5449	104	58	31.5	32.76	8.47	2178004	24214	10152	10152	286	282	214	212	1229	1217	33.4	0.41	-100	-1	-1	79	13	8	1	2	1
S2Shotgun.304.fasta	k__Bacteria (UID203)	5449	104	58	31.9	8.62	14.29	1308458	34261	5457	5457	326	317	239	233	2116	2073	30.8	4.43	-100	-1	-1	82	17	4	1	0	0
S2Shotgun.305.fasta	k__Bacteria (UID203)	5449	104	58	59.06	46.55	49.06	1468035	25967	5764	5764	338	331	254	250	2020	1940	35.7	5.66	-100	-1	-1	57	29	10	6	0	2
S2Shotgun.306.fasta	k__Bacteria (UID203)	5449	104	58	60.05	99.09	2.55	1192338	27549	5357	5357	300	293	222	217	1069	1050	35.6	6.6	-100	-1	-1	53	24	12	7	1	7
S2Shotgun.307.fasta	k__Bacteria (UID203)	5449	104	58	50.86	40.52	16.67	1179716	23575	5287	5287	301	294	223	218	1090	1075	36.2	7.82	-100	-1	-1	68	24	5	3	3	1
S2Shotgun.308.fasta	k__Bacteria (UID203)	5449	103	57	4.15	0	0	183918	4703	817	817	312	305	225	219	1016	992	36.2	0	-100	-1	-1	97	6	0	0	0	0
S2Shotgun.309.fasta	k__Bacteria (UID203)	5449	103	57	42.93	19.3	0	1941837	29072	8873	8873	289	285	218	215	1212	1192	33.7	2.69	-100	-1	-1	70	23	9	0	1	0
S2Shotgun.311.fasta	k__Bacteria (UID203)	5449	104	58	23.28	3.45	50	768903	17201	3609	3609	276	270	213	208	830	805	33.8	0	-100	-1	-1	89	13	2	0	0	0
S2Shotgun.312.fasta	p__Actinobacteria (UID1454)	732	199	116	66.06	68.07	10.04	819190	16216	3628	3628	301	296	225	221	1278	1238	36.4	8.84	-100	-1	-1	71	61	38	15	6	8
S2Shotgun.313.fasta	k__Bacteria (UID2565)	2921	143	87	42.24	10.78	11.11	762528	24003	3368	3368	313	303	226	219	1134	1108	35.3	4.72	-100	-1	-1	79	45	15	4	0	0
S2Shotgun.314.fasta	k__Bacteria (UID203)	5449	104	58	32.76	8.62	0	1480426	21586	7163	7163	282	279	206	203	1190	1186	33.4	0	-100	-1	-1	82	16	6	0	0	0
S2Shotgun.315.fasta	k__Bacteria (UID203)	5449	104	58	21.5	13.79	40	2143944	32433	8966	8966	311	306	239	235	1693	1677	32.9	4.86	-100	-1	-1	85	13	4	2	0	0
S2Shotgun.316.fasta	k__Bacteria (UID203)	5449	104	58	19.83	5.17	100	376466	11092	1652	1652	308	299	227	221	1286	1202	35.1	6.99	-100	-1	-1	90	11	3	0	0	0
S2Shotgun.317.fasta	p__Actinobacteria (UID1454)	732	206	120	37.82	8.98	0	1232659	19453	6726	6726	255	251	183	180	969	939	35.8	0	-100	-1	-1	135	55	12	4	0	0
S2Shotgun.318.fasta	k__Bacteria (UID203)	5449	104	58	54.4	40.94	49.33	2181414	59387	8630	8630	328	318	252	245	1680	1647	34.1	4.53	-100	-1	-1	48	30	13	8	3	2
S2Shotgun.319.fasta	k__Bacteria (UID203)	5449	104	58	6.35	0.94	57.14	1029762	39238	3921	3921	349	335	262	252	2386	2271	36.4	7.7	-100	-1	-1	87	12	4	1	0	0
S2Shotgun.320.fasta	root (UID1)	5656	56	24	8.33	0	0	589229	14504	3060	3060	265	258	192	187	902	873	36.2	0	-100	-1	-1	54	2	0	0	0	0
S2Shotgun.321.fasta	k__Bacteria (UID203)	5449	102	56	7.14	3.57	0	634092	9712	2985	2985	284	279	212	209	819	815	33.5	0	-100	-1	-1	98	3	0	1	0	0
S2Shotgun.322.fasta	root (UID1)	5656	56	24	8.33	0	0	127908	2140	611	611	274	269	209	205	798	791	33.7	0	-100	-1	-1	54	2	0	0	0	0
S2Shotgun.324.fasta	k__Bacteria (UID203)	5449	103	57	80.7	18.1	5.13	1190762	33073	5002	5002	334	324	238	231	2206	2008	36.2	5.59	-100	-1	-1	16	69	9	8	1	0
S2Shotgun.325.fasta	k__Bacteria (UID203)	5449	104	58	48.27	70.64	5.54	850736	25549	5285	5285	213	207	160	156	1127	1086	36.8	0	-100	-1	-1	59	25	9	1	2	8
S2Shotgun.326.fasta	k__Bacteria (UID203)	5449	104	58	64.66	119.83	9.52	2636152	36762	12496	12496	277	274	210	208	1436	1416	35.2	2.3	-100	-1	-1	62	15	11	5	3	8
S2Shotgun.327.fasta	k__Bacteria (UID203)	5449	104	58	78.27	101.84	27.14	2177391	83177	9544	9544	302	291	228	219	1145	1053	36.4	3.66	-100	-1	-1	19	30	32	14	6	3
S2Shotgun.328.fasta	k__Bacteria (UID203)	5449	104	58	27.35	0.31	0	1209150	22202	6194	6194	278	273	195	191	1427	1400	34.4	0	-100	-1	-1	82	20	2	0	0	0
S2Shotgun.329.fasta	k__Bacteria (UID203)	5449	103	57	24.52	15.66	21.21	833645	20489	3823	3823	299	291	218	212	1335	1309	34.1	1.74	-100	-1	-1	79	14	5	2	2	1
S2Shotgun.330.fasta	k__Bacteria (UID203)	5449	104	58	18.89	1.65	25	744903	13873	3765	3765	258	254	197	194	1208	1190	34.2	0	-100	-1	-1	87	13	2	2	0	0
S2Shotgun.331.fasta	root (UID1)	5656	56	24	0	0	0	25413	830	196	196	180	176	129	125	1346	1298	39.9	8.04	-100	-1	-1	56	0	0	0	0	0
S2Shotgun.332.fasta	k__Bacteria (UID3187)	2258	188	117	37.14	18.45	8	670103	15539	3414	3414	269	263	196	191	1437	1397	30	0	-100	-1	-1	122	53	8	2	1	2
S2Shotgun.333.fasta	k__Bacteria (UID203)	5449	104	58	84.72	135.46	28.57	1969785	78398	9726	9726	271	259	202	194	1275	1230	36	5.83	-100	-1	-1	13	20	21	25	16	9
S2Shotgun.334.fasta	root (UID1)	5656	56	24	12.5	20.83	11.11	1144361	29153	3943	3943	376	366	290	282	1787	1700	32.6	4.5	-100	-1	-1	53	1	0	1	1	0
S2Shotgun.335.fasta	k__Bacteria (UID203)	5449	104	58	11.52	3.45	0	103178	2790	495	495	281	272	208	202	674	665	36.7	0	-100	-1	-1	95	7	1	1	0	0
S2Shotgun.336.fasta	k__Bacteria (UID203)	5449	103	57	51.78	59.65	13.64	1037873	23985	4384	4384	315	306	236	231	1469	1436	34.8	3.28	-100	-1	-1	67	19	7	6	3	1
S2Shotgun.337.fasta	root (UID1)	5656	56	24	4.17	4.17	0	66122	1449	293	293	315	305	225	220	656	641	33.4	0	-100	-1	-1	55	0	1	0	0	0
S2Shotgun.338.fasta	k__Bacteria (UID203)	5449	104	58	3.53	0.31	0	1140165	71887	3579	3579	394	367	318	298	1881	1761	36.9	5.22	-100	-1	-1	95	7	2	0	0	0
S2Shotgun.339.fasta	k__Bacteria (UID203)	5449	104	58	33.33	22.41	6.25	1506806	21709	7307	7307	274	270	206	203	1108	1087	34.7	3.34	-100	-1	-1	83	11	7	3	0	0
S2Shotgun.340.fasta	k__Bacteria (UID203)	5449	104	58	71.16	59.45	11.11	3319949	191652	14332	14332	320	301	231	218	1450	1339	38.3	4.35	-100	-1	-1	27	28	24	11	8	6
S2Shotgun.341.fasta	k__Bacteria (UID203)	5449	104	58	37.7	32.76	2.5	971563	17198	4505	4505	290	286	215	211	1795	1757	31	6.67	-100	-1	-1	76	20	3	2	1	2
S2Shotgun.343.fasta	k__Bacteria (UID203)	5449	104	58	22.41	6.9	0	1416430	22337	5825	5825	334	329	243	239	1437	1414	29.6	7.74	-100	-1	-1	89	13	1	0	1	0
S2Shotgun.344.fasta	k__Bacteria (UID203)	5449	104	58	45.82	27.66	7.81	835463	19103	3990	3990	280	275	209	204	1042	1029	32.1	0	-100	-1	-1	62	25	7	5	2	3
S2Shotgun.345.fasta	k__Bacteria (UID203)	5449	104	58	35.43	7.68	36.36	617090	13941	3003	3003	279	272	205	200	1014	1002	39	0	-100	-1	-1	71	26	5	2	0	0
S2Shotgun.346.fasta	k__Bacteria (UID203)	5449	104	58	33.62	31.03	8.51	1280862	16154	7256	7256	249	246	176	174	957	947	35.8	0	-100	-1	-1	80	15	6	1	0	2
S2Shotgun.347.fasta	k__Bacteria (UID203)	5449	104	58	58.61	42.87	41.86	1227063	27460	5655	5655	288	282	216	212	1658	1607	37.7	5.12	-100	-1	-1	52	25	19	8	0	0
S2Shotgun.348.fasta	k__Bacteria (UID203)	5449	104	58	36.14	16.22	6.84	347493	8485	1388	1388	326	317	250	244	1336	1305	35.3	4.58	-100	-1	-1	53	24	8	10	4	5
S2Shotgun.349.fasta	k__Bacteria (UID203)	5449	104	58	9.09	1.72	0	91552	1761	382	382	318	312	239	235	835	809	34.8	0	-100	-1	-1	94	9	1	0	0	0
S2Shotgun.350.fasta	p__Actinobacteria (UID1454)	732	199	116	78.43	52.36	3.97	1358669	26144	4436	4436	383	376	306	300	3751	3698	35.8	6.47	-100	-1	-1	59	69	54	13	3	1
S2Shotgun.351.fasta	k__Bacteria (UID203)	5449	104	58	16.69	0.16	0	303350	9238	1540	1540	271	263	196	190	826	803	36.9	0	-100	-1	-1	90	13	1	0	0	0
S2Shotgun.353.fasta	k__Bacteria (UID203)	5449	104	58	22.41	8.62	50	919003	25571	4682	4682	259	252	196	190	1070	1050	35.4	0	-100	-1	-1	89	11	3	1	0	0
S2Shotgun.354.fasta	k__Archaea (UID2)	207	145	103	96.6	230.36	24.54	2245429	100802	12798	12799	252	241	175	167	1316	1265	37.2	6.49	-100	-1	-1	5	22	28	28	29	33
S2Shotgun.355.fasta	k__Bacteria (UID203)	5449	104	58	46.55	540.48	3.49	934752	32072	4593	4593	297	286	203	196	1240	1193	35.9	5.97	-100	-1	-1	33	3	3	9	2	54
S2Shotgun.356.fasta	k__Bacteria (UID203)	5449	104	58	72.62	214.34	9.94	1739734	35750	8202	8202	288	282	212	207	1185	1151	36.9	3.21	-100	-1	-1	31	18	15	11	5	24
S2Shotgun.357.fasta	k__Bacteria (UID203)	5449	104	58	87.23	106.82	13.32	1569594	40794	7329	7329	291	283	214	208	1261	1228	37.6	6.52	-100	-1	-1	17	30	24	12	11	10
S2Shotgun.358.fasta	k__Bacteria (UID203)	5449	104	58	68.28	54.66	5.77	1132460	18991	5602	5602	271	267	202	198	1171	1155	36	2.23	-100	-1	-1	57	22	18	4	2	1
S2Shotgun.359.fasta	k__Bacteria (UID203)	5449	104	58	95.69	85.64	3.12	1479186	53231	6221	6221	309	298	237	229	3262	2999	36	7.44	-100	-1	-1	14	34	29	21	6	0
S2Shotgun.360.fasta	k__Bacteria (UID203)	5449	104	58	5.44	0	0	66935	1885	292	292	299	290	229	222	819	784	35.9	0	-100	-1	-1	95	9	0	0	0	0
S2Shotgun.361.fasta	k__Bacteria (UID203)	5449	104	58	14.06	2.04	0	702394	16130	3403	3403	279	273	206	201	881	864	36	0	-100	-1	-1	89	12	3	0	0	0
S2Shotgun.363.fasta	k__Bacteria (UID203)	5449	104	58	70.38	80.05	13.32	986585	27056	4280	4280	309	301	230	224	1275	1244	35.1	6.18	-100	-1	-1	21	22	20	12	10	19
S2Shotgun.364.fasta	p__Actinobacteria (UID1454)	732	199	116	51.23	11.49	14.81	1592041	30312	4689	4689	438	429	339	333	3235	3173	35.4	5.79	-100	-1	-1	109	72	15	2	1	0
S2Shotgun.365.fasta	k__Bacteria (UID203)	5449	103	57	0.88	0	0	39427	943	181	181	301	296	217	212	720	712	35.7	0	-100	-1	-1	102	1	0	0	0	0
S2Shotgun.366.fasta	k__Bacteria (UID203)	5449	104	58	69.55	100.86	6.21	2136239	32225	9781	9781	285	280	218	215	1677	1650	35.1	5.53	-100	-1	-1	50	25	14	5	3	7
S2Shotgun.367.fasta	k__Bacteria (UID203)	5449	104	58	31.9	20.69	6.67	455452	10399	2208	2208	270	265	206	201	921	900	34.1	0	-100	-1	-1	83	12	6	3	0	0
S2Shotgun.368.fasta	k__Bacteria (UID203)	5449	104	58	39.58	14.97	16.67	1038623	25368	4763	4763	297	290	218	212	1067	1045	34.2	0	-100	-1	-1	75	19	9	1	0	0
S2Shotgun.369.fasta	k__Bacteria (UID203)	5449	104	58	34.12	21.9	42.11	1371285	24666	5993	5993	296	290	228	224	1779	1758	36.3	4.31	-100	-1	-1	80	14	7	2	1	0
S2Shotgun.370.fasta	k__Bacteria (UID203)	5449	104	58	8.97	0	0	576023	14970	2931	2931	274	267	196	191	2221	2177	31.3	9.32	-100	-1	-1	97	7	0	0	0	0
S2Shotgun.371.fasta	k__Bacteria (UID203)	5449	104	58	55.25	46	21.82	1149190	21483	5320	5320	286	281	216	211	951	928	33.9	0	-100	-1	-1	47	26	22	7	2	0
S2Shotgun.372.fasta	k__Bacteria (UID203)	5449	104	58	6.11	0	0	487158	12115	3279	3279	206	202	148	144	823	814	34.9	0	-100	-1	-1	95	9	0	0	0	0
S2Shotgun.373.fasta	k__Bacteria (UID203)	5449	103	57	54.63	47.62	20	920888	24683	4102	4102	310	301	224	218	1157	1144	35.7	3.06	-100	-1	-1	43	25	20	13	1	1
S2Shotgun.374.fasta	k__Bacteria (UID203)	5449	103	57	49.79	3.51	50	1753523	36707	5634	5634	389	381	311	304	3785	3733	36.3	7.92	-100	-1	-1	69	32	2	0	0	0
S2Shotgun.375.fasta	o__Actinomycetales (UID1697)	387	330	193	49.31	21.18	14.61	1580882	29806	7215	7215	297	291	219	214	2089	2018	34.6	3.22	-100	-1	-1	168	102	47	12	1	0
S2Shotgun.376.fasta	k__Bacteria (UID203)	5449	104	58	36.68	33.62	11.76	1261473	22604	5345	5345	327	320	236	231	979	976	34.7	0	-100	-1	-1	78	13	10	1	1	1
S2Shotgun.377.fasta	k__Bacteria (UID203)	5449	104	58	8.4	2.04	2.2	1244491	27288	5356	5356	312	305	232	227	982	958	35.6	0	-100	-1	-1	94	9	0	0	0	1
S2Shotgun.378.fasta	k__Bacteria (UID203)	5449	104	58	38.71	24.61	9.38	801497	17073	3620	3620	304	298	221	216	1181	1167	32.3	3.11	-100	-1	-1	75	18	7	1	2	1
S2Shotgun.379.fasta	k__Bacteria (UID203)	5449	103	58	31.9	7.76	0	683334	11029	3145	3145	287	283	217	213	1067	1046	34.6	0	-100	-1	-1	80	19	2	2	0	0
S2Shotgun.380.fasta	k__Bacteria (UID2495)	2993	147	91	35.58	10.44	50	929538	16656	4574	4574	269	265	203	199	1047	1029	36.4	0	-100	-1	-1	105	34	6	2	0	0
S2Shotgun.381.fasta	k__Bacteria (UID203)	5449	104	58	3.28	0	0	425451	11209	2238	2238	259	253	190	185	1084	1017	36.1	0	-100	-1	-1	100	4	0	0	0	0
S2Shotgun.382.fasta	k__Bacteria (UID203)	5449	104	58	22.66	9.72	0	491658	13372	2141	2141	311	302	229	223	993	970	35.4	0	-100	-1	-1	82	15	3	1	0	3
S2Shotgun.383.fasta	k__Bacteria (UID203)	5449	104	58	38.18	53.45	22.37	668694	15281	2923	2923	319	313	228	223	848	837	34.3	0	-100	-1	-1	70	17	7	4	2	4
S2Shotgun.384.fasta	k__Bacteria (UID203)	5449	104	58	50.31	198.94	6.66	886206	24255	3462	3462	345	335	255	248	1496	1439	35.7	5.31	-100	-1	-1	43	18	9	6	8	20
S2Shotgun.385.fasta	k__Bacteria (UID203)	5449	104	58	14.71	0	0	594138	20775	3401	3401	244	235	174	168	2158	2090	36.7	5.09	-100	-1	-1	90	14	0	0	0	0
S2Shotgun.386.fasta	k__Bacteria (UID203)	5449	104	58	10.36	1.72	0	1057826	29608	7434	7434	198	192	142	138	1321	1272	34.9	10.54	-100	-1	-1	91	11	2	0	0	0
S2Shotgun.387.fasta	k__Bacteria (UID203)	5449	104	58	46.55	67.24	18.64	2566463	22222	11553	11553	296	294	222	220	1199	1190	31.8	3.25	-100	-1	-1	75	13	4	5	2	5
S2Shotgun.388.fasta	k__Bacteria (UID203)	5449	104	58	36.99	23.28	0	1526427	29935	7534	7534	267	262	202	198	961	935	33	0	-100	-1	-1	74	20	8	1	0	1
S2Shotgun.389.fasta	o__Burkholderiales (UID4002)	107	574	251	53.83	13.43	4.55	773685	26709	3586	3586	290	280	215	208	1206	1157	34.1	6.27	-100	-1	-1	268	232	59	13	2	0
S2Shotgun.390.fasta	k__Bacteria (UID203)	5449	104	58	79.45	83.42	8.62	2757933	139390	11657	11657	324	308	236	224	1162	1113	37.2	5.49	-100	-1	-1	34	29	24	12	1	4
S2Shotgun.391.fasta	k__Bacteria (UID203)	5449	104	58	52.21	32.76	3.57	1126224	16134	4735	4735	316	311	237	234	1413	1404	33.5	4.24	-100	-1	-1	67	25	7	3	2	0
S2Shotgun.392.fasta	k__Bacteria (UID203)	5449	104	58	3.45	0	0	38880	834	228	228	235	231	170	166	514	506	31.2	0	-100	-1	-1	102	2	0	0	0	0
S2Shotgun.393.fasta	root (UID1)	5656	56	24	0	0	0	86084	1548	478	478	238	235	180	176	625	621	34.9	0	-100	-1	-1	56	0	0	0	0	0
S2Shotgun.394.fasta	k__Bacteria (UID203)	5449	104	58	81.17	73.43	7	1573845	57935	7130	7130	298	287	220	212	1821	1711	35.1	4.49	-100	-1	-1	32	35	22	8	4	3
S2Shotgun.395.fasta	k__Bacteria (UID203)	5449	104	58	31.9	26.72	7.89	1693801	24475	8783	8783	265	261	192	190	2144	2132	36.1	5.21	-100	-1	-1	82	13	5	2	1	1
S2Shotgun.396.fasta	k__Bacteria (UID203)	5449	104	58	19.75	5.56	16.67	751948	18263	4066	4066	255	248	184	180	1032	1021	36.6	0	-100	-1	-1	76	18	9	1	0	0
S2Shotgun.397.fasta	k__Bacteria (UID203)	5449	104	58	47.55	30.39	50	2520084	136082	9527	9527	361	341	264	250	1868	1738	38.4	5.95	-100	-1	-1	60	20	19	5	0	0
S2Shotgun.398.fasta	k__Bacteria (UID2495)	2993	147	91	45.89	19.77	28.57	1034035	28258	4578	4578	302	294	225	219	1297	1248	37.6	3.83	-100	-1	-1	79	47	17	2	2	0
S2Shotgun.399.fasta	k__Bacteria (UID203)	5449	104	58	93.81	186.65	7.5	3515227	202440	16637	16637	290	273	211	199	1525	1402	38.6	7.58	-100	-1	-1	5	19	20	17	25	18
S2Shotgun.400.fasta	k__Bacteria (UID203)	5449	104	58	33.62	18.1	0	1675331	23208	7568	7568	289	285	221	218	1152	1137	33.1	3.14	-100	-1	-1	81	16	3	2	2	0
S2Shotgun.401.fasta	root (UID1)	5656	56	24	4.17	0	0	74860	1907	331	331	299	292	226	220	851	834	34.3	0	-100	-1	-1	55	1	0	0	0	0
S2Shotgun.402.fasta	k__Bacteria (UID203)	5449	104	58	30.25	11.11	11.11	991269	41626	5512	5512	274	263	179	172	2683	2582	37.4	4.71	-100	-1	-1	55	28	10	4	3	4
S2Shotgun.403.fasta	k__Bacteria (UID203)	5449	104	58	30.59	43.26	19.55	1262663	26452	6266	6266	269	264	201	197	1573	1506	34.6	24.01	-100	-1	-1	73	13	8	1	0	9
S2Shotgun.404.fasta	k__Bacteria (UID203)	5449	104	58	69.04	102.3	16.38	2714344	160081	13148	13148	278	262	206	194	3301	3069	36.5	6.94	-100	-1	-1	24	22	14	19	15	10
S2Shotgun.405.fasta	k__Bacteria (UID203)	5449	104	58	27.93	62.07	4.49	1299732	20254	5886	5886	303	299	220	217	1138	1126	30.8	6.99	-100	-1	-1	85	9	2	3	0	5
S2Shotgun.406.fasta	k__Bacteria (UID203)	5449	103	58	3.21	0.16	100	84937	3377	882	882	100	97	96	92	1351	1284	44	0	-100	-1	-1	97	5	1	0	0	0
S2Shotgun.407.fasta	k__Bacteria (UID203)	5449	104	58	2.54	0	0	401580	14847	1917	1917	293	279	209	201	1285	1210	38.9	5.76	-100	-1	-1	99	5	0	0	0	0
S2Shotgun.408.fasta	k__Archaea (UID2)	207	145	103	76.13	45.63	30.88	1326241	99605	9167	9174	210	193	144	133	1202	1129	39	2.05	-100	-1	-1	48	58	26	12	1	0
S2Shotgun.409.fasta	k__Bacteria (UID203)	5449	104	58	0.69	0	0	241908	7461	1490	1490	228	221	162	157	1741	1669	36.7	1.71	-100	-1	-1	102	2	0	0	0	0
S2Shotgun.410.fasta	k__Bacteria (UID203)	5449	104	58	37.07	37.93	35.09	1818716	22074	8810	8810	272	268	206	203	1546	1537	34.5	6.53	-100	-1	-1	78	18	1	3	1	3
S2Shotgun.411.fasta	k__Bacteria (UID203)	5449	104	58	60.34	109.48	1.14	1598910	20283	7771	7771	272	269	205	203	1184	1172	34.6	4	-100	-1	-1	63	14	9	9	2	7
S2Shotgun.412.fasta	k__Bacteria (UID203)	5449	104	58	4.83	0	0	79743	2246	401	401	274	264	198	193	880	865	38.3	0	-100	-1	-1	97	7	0	0	0	0
S2Shotgun.413.fasta	k__Bacteria (UID203)	5449	104	58	51.18	24.14	0	1454227	30054	5877	5877	321	314	247	242	2045	2024	33.8	4.78	-100	-1	-1	68	23	12	0	1	0
S2Shotgun.414.fasta	k__Bacteria (UID203)	5449	104	58	13.79	1.72	0	503441	9143	2659	2659	265	260	189	185	966	954	33.6	0	-100	-1	-1	93	10	1	0	0	0
S2Shotgun.415.fasta	root (UID1)	5656	56	24	8.33	266.67	0.24	1381524	37500	6108	6108	299	291	226	220	793	768	35.2	0	-100	-1	-1	54	1	0	0	0	1
S2Shotgun.416.fasta	k__Bacteria (UID203)	5449	104	58	68.73	71.88	7.3	1283542	43227	6205	6205	280	271	206	199	1123	1046	34.5	1.33	-100	-1	-1	35	26	16	19	4	4
S2Shotgun.418.fasta	k__Bacteria (UID203)	5449	103	57	21.21	1.28	0	123309	2752	576	576	282	277	214	209	1156	1132	35.9	2.87	-100	-1	-1	78	19	5	0	1	0
S2Shotgun.419.fasta	k__Bacteria (UID203)	5449	103	57	27.91	10.61	0	576545	16093	2752	2752	291	282	209	203	1026	997	33.5	0	-100	-1	-1	74	16	13	0	0	0
S2Shotgun.421.fasta	k__Bacteria (UID203)	5449	103	57	28.37	2.11	0	975289	22397	4109	4109	318	310	237	231	1569	1550	34.5	5.04	-100	-1	-1	79	22	2	0	0	0
S2Shotgun.422.fasta	k__Bacteria (UID203)	5449	103	57	29.82	7.89	20	1560423	31557	6517	6517	322	315	239	234	1374	1352	33.4	5.6	-100	-1	-1	84	14	5	0	0	0
S2Shotgun.423.fasta	root (UID1)	5656	56	24	1.04	0	0	188259	4893	910	910	269	261	206	201	938	894	35.3	0	-100	-1	-1	55	1	0	0	0	0
S2Shotgun.424.fasta	k__Archaea (UID2)	207	145	103	61.57	23.3	63.33	747391	56507	4978	4985	212	196	150	138	1180	1078	39.3	7.63	-100	-1	-1	66	57	18	4	0	0
S2Shotgun.425.fasta	k__Bacteria (UID3187)	2258	188	117	66.47	58.55	12.41	1340186	32815	5481	5481	321	315	244	238	1293	1257	32.3	7.05	-100	-1	-1	75	52	37	16	7	1
S2Shotgun.427.fasta	k__Bacteria (UID203)	5449	104	58	40.52	29.31	44.44	1640952	28921	7578	7578	281	276	216	212	1150	1135	34.4	5.29	-100	-1	-1	79	15	6	1	3	0
S2Shotgun.428.fasta	k__Bacteria (UID203)	5449	104	58	42.02	22.02	16	1140180	22309	6118	6118	254	249	186	182	1523	1475	40.1	7.15	-100	-1	-1	68	22	10	3	1	0
S2Shotgun.429.fasta	k__Bacteria (UID203)	5449	103	57	32.78	17.54	0	1351621	18777	5766	5766	311	307	234	231	1352	1335	36.3	5.35	-100	-1	-1	79	17	5	1	1	0
S2Shotgun.430.fasta	k__Bacteria (UID203)	5449	103	57	1.75	0	0	64314	1233	333	333	244	240	193	189	651	641	35	0	-100	-1	-1	102	1	0	0	0	0
S2Shotgun.431.fasta	k__Bacteria (UID2495)	2993	147	91	36.99	16.76	12.5	1296720	47545	7254	7254	253	244	178	172	1110	1060	35.9	2.54	-100	-1	-1	86	40	13	7	1	0
S2Shotgun.432.fasta	root (UID1)	5656	56	24	16.67	8.33	0	1691201	25745	8711	8711	263	258	194	191	1395	1352	35.7	3.99	-100	-1	-1	52	3	0	1	0	0
S2Shotgun.433.fasta	k__Bacteria (UID203)	5449	103	57	77.99	48.12	6.78	1308366	37260	5050	5050	347	337	259	251	1604	1565	35.1	5.45	-100	-1	-1	19	53	11	7	8	5
S2Shotgun.434.fasta	o__Rhizobiales (UID3654)	92	481	319	47.91	19.43	20.34	742799	15956	4002	4002	251	245	185	181	1065	1045	35.6	0	-100	-1	-1	259	157	52	7	5	1
S2Shotgun.435.fasta	o__Rhodospirillales (UID3754)	63	336	201	43.82	20.17	11.88	1395703	27726	7332	7332	264	259	190	186	1103	1084	34.8	0	-100	-1	-1	182	109	28	11	5	1
S2Shotgun.436.fasta	k__Bacteria (UID203)	5449	104	58	28.61	18.26	7.14	997125	18031	4778	4778	287	282	208	204	1144	1115	36	0	-100	-1	-1	85	9	8	2	0	0
S2Shotgun.437.fasta	k__Bacteria (UID203)	5449	104	58	55.02	54.02	28.57	906277	19310	4371	4371	276	270	207	202	1022	1003	35.9	0	-100	-1	-1	57	29	9	4	3	2
S2Shotgun.438.fasta	k__Bacteria (UID2495)	2993	147	91	83.25	16.71	17.65	1454836	30128	4915	4915	376	368	295	289	2148	2118	32.9	5.47	-100	-1	-1	43	81	19	3	1	0
S2Shotgun.439.fasta	k__Bacteria (UID203)	5449	104	58	74.39	96.65	9.73	2270545	40790	10129	10129	298	293	224	220	1194	1178	36.5	3.91	-100	-1	-1	33	21	26	10	8	6
S2Shotgun.440.fasta	k__Bacteria (UID203)	5449	104	58	7.59	0	0	267875	6889	1284	1284	283	276	208	203	801	780	31.8	0	-100	-1	-1	98	6	0	0	0	0
S2Shotgun.441.fasta	k__Bacteria (UID203)	5449	104	58	28.15	14.11	12.5	1061125	27891	5381	5381	277	270	197	192	2683	2566	35.8	6.61	-100	-1	-1	75	21	4	4	0	0
S2Shotgun.442.fasta	root (UID1)	5656	56	24	20.83	29.17	23.08	1404339	16373	6336	6336	300	295	221	219	1190	1177	32.7	3.81	-100	-1	-1	51	2	1	0	2	0
S2Shotgun.443.fasta	k__Bacteria (UID203)	5449	103	57	70.18	93.86	1.91	1578361	26115	7065	7065	297	292	223	219	1201	1169	34.3	3.79	-100	-1	-1	58	23	12	4	3	3
S2Shotgun.444.fasta	root (UID1)	5656	56	24	4.17	0	0	184984	4510	845	845	297	287	218	213	783	763	33.4	0	-100	-1	-1	55	1	0	0	0	0
S2Shotgun.445.fasta	k__Bacteria (UID203)	5449	104	58	18.26	8.62	0	1135658	27103	5463	5463	284	277	207	202	1076	1044	34.3	0	-100	-1	-1	90	11	1	2	0	0
S2Shotgun.446.fasta	k__Bacteria (UID203)	5449	104	58	26.88	22.41	9.09	599350	17731	2921	2921	267	259	205	199	785	747	37	0	-100	-1	-1	85	11	4	1	1	2
S2Shotgun.448.fasta	k__Bacteria (UID203)	5449	103	58	24.14	13.79	0	679061	11841	3349	3349	273	268	202	199	828	818	33.3	0	-100	-1	-1	87	13	2	0	0	1
S2Shotgun.450.fasta	k__Bacteria (UID203)	5449	104	58	6.03	0	0	215453	8790	971	971	315	303	221	212	1196	1144	37.5	3.99	-100	-1	-1	99	5	0	0	0	0
S2Shotgun.451.fasta	c__Alphaproteobacteria (UID3422)	26	529	308	84.74	114.71	31.4	1935434	45314	8811	8811	290	282	219	214	1505	1462	34.1	4.91	-100	-1	-1	111	162	109	74	28	45
S2Shotgun.452.fasta	k__Bacteria (UID203)	5449	104	58	42.24	90.52	3.97	1625930	17273	8033	8033	267	265	202	200	1089	1083	33.7	6.06	-100	-1	-1	76	10	5	2	4	7
S2Shotgun.453.fasta	k__Bacteria (UID203)	5449	104	58	66.32	210.96	2.76	1570662	27211	7591	7591	281	276	206	203	1610	1567	35.2	9.16	-100	-1	-1	53	16	9	7	3	16
S2Shotgun.454.fasta	k__Bacteria (UID203)	5449	104	58	73.01	111.85	31.6	2710394	141700	13685	13685	270	256	198	187	1408	1323	36.7	6.35	-100	-1	-1	47	23	11	6	7	10
S2Shotgun.455.fasta	root (UID1)	5656	56	24	0	0	0	66932	2146	458	458	186	182	146	141	1637	1597	39.2	0	-100	-1	-1	56	0	0	0	0	0
S2Shotgun.456.fasta	k__Bacteria (UID203)	5449	103	57	42.5	42.49	14.35	899666	22863	4247	4247	309	301	211	206	3949	3783	34.7	4.44	-100	-1	-1	41	19	15	12	8	8
S2Shotgun.458.fasta	k__Bacteria (UID203)	5449	104	58	8.52	0.16	0	189716	3863	907	907	285	278	209	204	756	725	35.9	0	-100	-1	-1	94	9	1	0	0	0
S2Shotgun.459.fasta	k__Bacteria (UID203)	5449	104	58	14.81	1.88	0	820063	16876	4076	4076	276	270	201	197	999	982	33.9	0	-100	-1	-1	94	8	2	0	0	0
S2Shotgun.460.fasta	k__Bacteria (UID203)	5449	104	58	30.2	21.71	8.33	1044256	27284	4313	4313	320	311	242	235	1306	1231	36.4	0	-100	-1	-1	72	20	6	3	2	1
S2Shotgun.461.fasta	k__Bacteria (UID203)	5449	104	58	33.57	21.5	20	1819172	29365	7029	7029	344	338	258	254	1718	1689	32.8	3.4	-100	-1	-1	80	11	11	1	1	0
S2Shotgun.462.fasta	f__Rhizobiaceae (UID3563)	81	808	337	4.91	0.09	7.69	86923	2773	349	349	318	307	249	241	2441	2280	35.1	4.28	-100	-1	-1	739	64	1	4	0	0
S2Shotgun.463.fasta	k__Bacteria (UID203)	5449	104	58	60.8	3.45	50	1029989	34036	4229	4229	337	326	243	235	2090	2016	34.8	7.11	-100	-1	-1	59	43	2	0	0	0
S2Shotgun.464.fasta	k__Bacteria (UID203)	5449	104	58	28.53	7.05	0	1399225	41970	5757	5757	340	328	243	235	2460	2359	35.5	4.04	-100	-1	-1	81	20	1	2	0	0
S2Shotgun.465.fasta	k__Bacteria (UID203)	5449	104	58	19.12	6.03	0	1355159	24656	6281	6281	292	287	215	211	1419	1393	33.3	5.59	-100	-1	-1	91	9	4	0	0	0
S2Shotgun.466.fasta	k__Bacteria (UID2982)	88	230	148	43.71	13.98	6.06	748518	24000	3885	3885	265	256	192	186	1032	1012	34.7	0	-100	-1	-1	143	65	18	3	1	0
S2Shotgun.467.fasta	k__Bacteria (UID203)	5449	104	58	37.07	34.48	63.83	1029807	23646	4421	4421	306	300	232	227	1173	1154	33.7	7.85	-100	-1	-1	80	14	3	2	3	2
S2Shotgun.468.fasta	root (UID1)	5656	56	24	4.17	0	0	832186	19128	3515	3515	319	311	236	231	1085	1070	31.6	0	-100	-1	-1	55	1	0	0	0	0
S2Shotgun.469.fasta	k__Bacteria (UID203)	5449	104	58	49.26	33.57	7.69	1425240	37529	5991	5991	317	309	237	231	1726	1635	36.8	6.25	-100	-1	-1	48	22	19	9	5	1
S2Shotgun.470.fasta	k__Bacteria (UID203)	5449	104	58	15.52	1.72	100	424575	10137	1859	1859	312	303	228	222	1058	1024	35.7	0	-100	-1	-1	93	10	1	0	0	0
S2Shotgun.471.fasta	k__Bacteria (UID203)	5449	104	58	54.66	36.21	3.23	1134195	22899	4858	4858	303	296	233	228	2132	2062	34.4	5.14	-100	-1	-1	67	20	13	2	2	0
S2Shotgun.472.fasta	k__Bacteria (UID203)	5449	104	58	49.14	48.28	7.27	1025359	19311	4592	4592	303	298	223	219	1093	1082	32.3	9.97	-100	-1	-1	72	16	9	3	2	2
S2Shotgun.473.fasta	k__Bacteria (UID203)	5449	104	58	6.1	0.16	0	1177253	80004	3186	3186	426	396	369	344	1470	1347	38.4	4.2	-100	-1	-1	91	12	1	0	0	0
S2Shotgun.474.fasta	k__Bacteria (UID203)	5449	104	58	37.93	28.45	8.7	1233334	24830	4948	4948	323	317	249	244	1604	1565	32.4	3.9	-100	-1	-1	80	11	8	5	0	0
S2Shotgun.475.fasta	k__Bacteria (UID203)	5449	104	58	50.11	36.21	96.15	2049087	55066	9966	9966	276	268	205	200	2048	1942	34.7	11.82	-100	-1	-1	66	22	11	5	0	0
S2Shotgun.477.fasta	k__Bacteria (UID203)	5449	104	58	2.54	0	0	98897	2851	496	496	273	265	199	193	640	613	37.1	0	-100	-1	-1	99	5	0	0	0	0
S2Shotgun.478.fasta	k__Bacteria (UID203)	5449	104	58	35.39	32.21	29.03	467942	12216	2143	2143	302	294	218	212	1291	1252	34.7	7.27	-100	-1	-1	67	19	13	4	1	0
S2Shotgun.480.fasta	k__Bacteria (UID203)	5449	104	58	30.97	51.43	6.96	535191	13256	3301	3301	209	204	162	158	905	888	33.9	0	-100	-1	-1	75	11	7	4	1	6
S2Shotgun.481.fasta	k__Bacteria (UID203)	5449	104	58	41.88	27.59	4.17	1266935	18761	6241	6241	272	268	203	199	887	852	33.6	0	-100	-1	-1	75	16	9	3	1	0
S2Shotgun.482.fasta	k__Bacteria (UID203)	5449	104	58	34.48	43.1	19.57	1770962	29593	7566	7566	313	308	234	230	1204	1190	31	8.05	-100	-1	-1	82	8	6	4	3	1
S2Shotgun.483.fasta	k__Bacteria (UID203)	5449	104	58	49.73	37.59	32.31	1693157	48667	8539	8539	268	260	198	192	1038	1003	36.1	0	-100	-1	-1	49	26	17	8	4	0
S2Shotgun.484.fasta	k__Bacteria (UID203)	5449	104	58	14.11	0	0	479929	8304	2034	2034	309	304	235	231	1201	1178	34.1	5.49	-100	-1	-1	94	10	0	0	0	0
S2Shotgun.485.fasta	k__Bacteria (UID203)	5449	104	58	20.3	5.17	0	1067746	26136	6462	6462	228	223	165	161	935	885	40.4	0	-100	-1	-1	88	14	1	1	0	0
S2Shotgun.486.fasta	root (UID1)	5656	56	24	4.17	4.17	0	815138	29163	3057	3057	356	342	266	257	2342	2187	33.4	4.82	-100	-1	-1	55	0	1	0	0	0
S2Shotgun.487.fasta	k__Bacteria (UID203)	5449	104	58	83.62	68.42	66.23	1039901	23912	4281	4281	321	314	242	237	1620	1567	39.6	2.84	-100	-1	-1	11	35	30	20	6	2
S2Shotgun.488.fasta	k__Bacteria (UID203)	5449	104	58	90.36	33.42	55.56	1409367	38566	5282	5282	340	330	266	259	2949	2872	32.8	5.06	-100	-1	-1	8	63	27	6	0	0
S2Shotgun.489.fasta	k__Bacteria (UID203)	5449	103	57	25.44	8.77	25	839210	11233	3899	3899	284	281	215	212	986	973	33	0	-100	-1	-1	87	13	2	0	1	0
S2Shotgun.490.fasta	k__Bacteria (UID203)	5449	104	58	26.33	6.03	25	311776	7379	1626	1626	265	259	191	187	843	817	32.1	0	-100	-1	-1	84	16	4	0	0	0
S2Shotgun.491.fasta	k__Bacteria (UID203)	5449	104	58	3.13	0.31	100	111735	3009	606	606	255	247	184	179	1362	1321	36.4	2.79	-100	-1	-1	94	8	2	0	0	0
S2Shotgun.492.fasta	k__Bacteria (UID203)	5449	104	58	9.09	0	0	179011	3515	601	601	394	386	297	292	1696	1661	34	3.47	-100	-1	-1	96	8	0	0	0	0
S2Shotgun.494.fasta	k__Bacteria (UID203)	5449	104	58	51.16	38.09	16.99	986788	28061	4129	4129	328	319	238	232	1311	1248	34.2	4.34	-100	-1	-1	57	30	8	1	1	7
S2Shotgun.495.fasta	k__Bacteria (UID203)	5449	103	57	17.54	1.75	100	346388	6122	1760	1760	264	260	196	193	903	889	32.8	0	-100	-1	-1	91	11	1	0	0	0
S2Shotgun.496.fasta	k__Bacteria (UID203)	5449	103	57	56.14	426.31	2.71	1059053	35150	4655	4655	331	319	227	219	943	902	36.3	0	-100	-1	-1	28	8	6	9	2	50
S2Shotgun.497.fasta	root (UID1)	5656	56	24	0	0	0	116503	3211	596	596	255	250	195	190	748	728	36.2	0	-100	-1	-1	56	0	0	0	0	0
S2Shotgun.498.fasta	k__Bacteria (UID203)	5449	104	58	88.01	73.82	24.05	1919411	101358	8037	8037	330	313	238	226	1408	1302	37.2	4.64	-100	-1	-1	13	34	26	11	8	12
S2Shotgun.499.fasta	k__Bacteria (UID203)	5449	103	57	13.4	1.75	0	994017	45804	3962	3962	355	338	250	239	1486	1384	36.9	4.66	-100	-1	-1	87	15	1	0	0	0
S2Shotgun.500.fasta	k__Bacteria (UID203)	5449	104	58	25	5.17	75	1166487	22326	5058	5058	312	307	230	226	1198	1163	37.4	3.5	-100	-1	-1	88	12	4	0	0	0
S2Shotgun.501.fasta	k__Bacteria (UID203)	5449	104	58	28.84	14.26	15.38	1300241	22771	6599	6599	270	266	197	193	871	858	32.8	0	-100	-1	-1	78	17	7	2	0	0
S2Shotgun.502.fasta	k__Bacteria (UID1453)	901	171	117	64.54	118.55	16.57	2492956	28128	11843	11843	277	274	210	208	1281	1261	34.9	7.21	-100	-1	-1	75	31	25	15	12	13
S2Shotgun.503.fasta	k__Bacteria (UID203)	5449	104	58	66.22	173.24	12.2	969024	27904	4487	4487	294	286	215	209	1383	1351	36.3	6.49	-100	-1	-1	23	16	9	6	10	40
S2Shotgun.504.fasta	k__Bacteria (UID203)	5449	104	58	85.19	218.05	6.53	1735847	29349	7675	7675	302	296	226	222	1218	1187	36.2	4.34	-100	-1	-1	31	27	8	12	12	14
S2Shotgun.505.fasta	k__Bacteria (UID203)	5449	104	58	33.73	7.76	0	1316797	26388	6344	6344	285	280	207	203	1723	1697	34.5	4.82	-100	-1	-1	76	24	3	1	0	0
S2Shotgun.506.fasta	k__Bacteria (UID203)	5449	104	58	29.08	8.62	0	1357333	20520	5718	5718	316	311	237	233	1711	1682	32.9	5.93	-100	-1	-1	83	16	5	0	0	0
S2Shotgun.507.fasta	c__Deltaproteobacteria (UID3216)	83	247	155	64.47	16.95	13.85	1456312	35512	6084	6084	323	315	239	233	1747	1707	36	6.82	-100	-1	-1	68	141	29	6	3	0
S2Shotgun.508.fasta	k__Bacteria (UID203)	5449	104	58	65.92	78.76	16.49	1226733	32427	5111	5111	315	306	240	233	1300	1235	34.2	2.21	-100	-1	-1	52	26	12	9	2	3
S2Shotgun.509.fasta	k__Bacteria (UID203)	5449	104	58	53.45	78.45	2.08	1950926	23799	8489	8489	309	305	229	227	1882	1857	31.9	4.6	-100	-1	-1	69	11	10	8	4	2
S2Shotgun.510.fasta	k__Bacteria (UID203)	5449	104	58	8.93	1.72	0	309453	8968	1371	1371	304	295	225	219	1130	1101	35.2	0	-100	-1	-1	97	6	1	0	0	0
S2Shotgun.511.fasta	k__Bacteria (UID203)	5449	104	58	15.99	6.9	40	1440063	29537	5892	5892	314	307	244	239	1692	1661	33.3	4.5	-100	-1	-1	91	8	5	0	0	0
S2Shotgun.512.fasta	root (UID1)	5656	56	24	0	0	0	718601	11535	3245	3245	304	298	221	217	1269	1249	34.9	0	-100	-1	-1	56	0	0	0	0	0
S2Shotgun.513.fasta	k__Bacteria (UID203)	5449	104	58	31.55	26.99	7.53	1036802	28183	4581	4581	309	298	226	220	1171	1153	37	3.99	-100	-1	-1	70	17	4	6	2	5
S2Shotgun.514.fasta	k__Bacteria (UID203)	5449	104	58	10.45	1.72	100	272640	8547	1223	1223	295	286	222	215	778	761	35	0	-100	-1	-1	93	10	1	0	0	0
S2Shotgun.515.fasta	k__Bacteria (UID203)	5449	104	58	23.43	12.02	5.88	979232	42271	3641	3641	355	338	268	257	1026	986	36.7	0	-100	-1	-1	75	17	5	3	2	2
S2Shotgun.516.fasta	root (UID1)	5656	56	24	0	0	0	40712	1075	264	264	216	211	154	150	528	515	37.8	0	-100	-1	-1	56	0	0	0	0	0
S2Shotgun.517.fasta	k__Bacteria (UID203)	5449	104	58	61.74	76.25	31.48	2322692	104406	9105	9105	341	325	255	243	1610	1518	38.6	3.86	-100	-1	-1	43	24	21	6	2	8
S2Shotgun.518.fasta	k__Bacteria (UID203)	5449	104	58	70.38	66.93	10.59	2305826	38959	9745	9745	319	313	236	232	1562	1533	35.2	4.1	-100	-1	-1	49	17	23	12	1	2
S2Shotgun.519.fasta	k__Bacteria (UID203)	5449	104	58	33.03	21.42	43.04	717147	21810	3493	3493	284	275	205	199	1055	1014	37.9	0	-100	-1	-1	70	20	6	4	0	4
S2Shotgun.520.fasta	root (UID1)	5656	56	24	5.21	0	0	504305	16261	4045	4045	152	147	124	120	2684	2605	39.4	4.86	-100	-1	-1	54	2	0	0	0	0
S2Shotgun.521.fasta	k__Bacteria (UID203)	5449	104	58	31.38	6.03	50	476891	13030	2353	2353	271	263	202	197	1163	1128	36.5	0	-100	-1	-1	82	18	4	0	0	0
S2Shotgun.522.fasta	k__Bacteria (UID203)	5449	104	58	29.92	2.19	0	424762	9216	1483	1483	369	361	286	280	2832	2779	32.5	4.74	-100	-1	-1	78	22	4	0	0	0
S2Shotgun.523.fasta	k__Bacteria (UID203)	5449	103	57	31.58	19.3	5.88	1882098	28911	7416	7416	336	330	253	249	2395	2374	35.2	4.91	-100	-1	-1	83	11	5	4	0	0
S2Shotgun.524.fasta	c__Alphaproteobacteria (UID3305)	564	349	230	31.15	24.97	2.37	782525	19924	3770	3770	274	266	207	202	2129	2002	36	16.19	-100	-1	-1	241	64	21	12	6	5
S2Shotgun.525.fasta	k__Bacteria (UID3187)	2258	181	110	42.76	19.47	20.75	869716	24098	3898	3898	298	290	223	216	1619	1529	38.5	4.01	-100	-1	-1	99	52	20	9	1	0
S2Shotgun.526.fasta	k__Bacteria (UID203)	5449	104	58	30.64	0.86	100	1597379	36435	6579	6579	327	319	242	237	1765	1702	38.4	7.26	-100	-1	-1	80	23	1	0	0	0
S2Shotgun.527.fasta	k__Bacteria (UID203)	5449	104	58	56.63	83.43	9.29	1851992	51870	7986	7986	318	309	231	225	1060	1029	35	0	-100	-1	-1	47	20	12	12	4	9
S2Shotgun.528.fasta	root (UID1)	5656	56	24	0	0	0	130371	2566	703	703	256	249	185	181	672	660	33.9	0	-100	-1	-1	56	0	0	0	0	0
S2Shotgun.529.fasta	k__Bacteria (UID203)	5449	104	58	67.74	63.22	2.7	1483170	20274	6964	6964	290	286	212	210	1194	1177	34.9	5.15	-100	-1	-1	53	28	10	9	2	2
S2Shotgun.530.fasta	k__Bacteria (UID203)	5449	104	58	28.45	8.62	37.5	1174746	24980	5604	5604	279	273	209	205	1034	1011	34.1	0	-100	-1	-1	87	14	2	0	1	0
S2Shotgun.531.fasta	k__Bacteria (UID203)	5449	104	58	20.17	2.59	0	253024	7706	1350	1350	251	242	187	181	967	938	36.1	0	-100	-1	-1	89	13	2	0	0	0
S2Shotgun.532.fasta	root (UID1)	5656	56	24	0	0	0	20080	479	102	102	246	243	196	192	572	558	34.1	0	-100	-1	-1	56	0	0	0	0	0
S2Shotgun.533.fasta	k__Bacteria (UID203)	5449	104	58	7.76	0	0	475767	10112	2225	2225	294	289	213	209	1459	1399	34.7	0	-100	-1	-1	98	6	0	0	0	0
S2Shotgun.534.fasta	k__Bacteria (UID203)	5449	104	58	47.13	55.17	47.44	1711436	32453	8339	8339	267	262	205	201	1460	1427	33.1	8.54	-100	-1	-1	71	18	7	4	1	3
S2Shotgun.535.fasta	root (UID1)	5656	56	24	87.04	283.83	9.57	1240174	47839	6489	6489	258	248	191	183	2111	1976	33.8	5.93	-100	-1	-1	4	1	7	5	9	30
S2Shotgun.536.fasta	root (UID1)	5656	56	24	0	0	0	69777	1531	436	436	218	212	160	156	729	720	35.4	0	-100	-1	-1	56	0	0	0	0	0
S2Shotgun.538.fasta	k__Bacteria (UID203)	5449	104	58	21.95	4.48	12.5	863035	15635	4465	4465	288	283	193	189	1291	1268	33.6	4	-100	-1	-1	85	13	5	1	0	0
S2Shotgun.540.fasta	k__Bacteria (UID203)	5449	104	58	40.67	43.1	14.58	1368144	18142	7245	7245	249	246	188	186	1315	1308	34.6	0	-100	-1	-1	77	13	5	5	3	1
S2Shotgun.541.fasta	k__Bacteria (UID203)	5449	104	58	69.47	58.7	13.83	1481677	69982	7625	7625	262	249	194	185	1108	1034	37.4	0	-100	-1	-1	43	27	18	8	7	1
S2Shotgun.542.fasta	k__Bacteria (UID203)	5449	103	57	23.68	6.14	25	341501	6622	1500	1500	306	298	227	223	893	870	34.8	0	-100	-1	-1	86	13	4	0	0	0
S2Shotgun.543.fasta	k__Bacteria (UID203)	5449	104	58	42.04	95.69	8.49	1255654	24733	5773	5773	289	284	217	213	1565	1493	34.8	7.57	-100	-1	-1	71	16	8	1	2	6
S2Shotgun.544.fasta	k__Bacteria (UID203)	5449	104	58	1.72	0	0	19906	388	104	104	256	253	191	187	575	558	33.3	0	-100	-1	-1	103	1	0	0	0	0
S2Shotgun.545.fasta	k__Bacteria (UID203)	5449	104	58	48.62	1.72	0	616274	12329	2391	2391	342	334	257	252	1308	1297	35.5	5.94	-100	-1	-1	71	32	1	0	0	0
S2Shotgun.546.fasta	k__Bacteria (UID203)	5449	104	58	16.54	2.59	0	958906	18283	4126	4126	316	308	232	227	1978	1941	32.9	2.97	-100	-1	-1	91	11	2	0	0	0
S2Shotgun.547.fasta	c__Alphaproteobacteria (UID3305)	564	349	230	18.7	2.19	0	624457	18515	3434	3434	263	255	181	176	978	940	32.6	0	-100	-1	-1	267	70	10	2	0	0
S2Shotgun.548.fasta	root (UID1)	5656	56	24	4.17	0	0	18568	414	114	114	220	216	162	159	506	496	31.8	0	-100	-1	-1	55	1	0	0	0	0
S2Shotgun.549.fasta	k__Bacteria (UID203)	5449	104	58	24.14	6.9	40	1423377	20093	5979	5979	325	320	238	234	2039	2023	29.9	8.85	-100	-1	-1	88	11	5	0	0	0
S2Shotgun.550.fasta	k__Bacteria (UID203)	5449	104	58	10.92	3.45	0	526219	10454	2621	2621	274	268	200	196	874	841	31.9	0	-100	-1	-1	97	6	0	1	0	0
S2Shotgun.551.fasta	k__Bacteria (UID203)	5449	103	57	5.58	3.51	100	1011776	18330	6090	6090	232	228	166	163	1373	1356	33.1	2.19	-100	-1	-1	97	5	0	1	0	0
S2Shotgun.552.fasta	k__Archaea (UID2)	207	145	103	67.72	26.99	54.93	472683	29855	2240	2241	297	280	211	197	1694	1576	40.6	3.98	-100	-1	-1	40	58	35	12	0	0
S2Shotgun.553.fasta	k__Bacteria (UID203)	5449	104	58	16.69	1.72	0	525154	12635	2531	2531	285	279	207	202	1453	1386	36.9	5.3	-100	-1	-1	91	12	1	0	0	0
S2Shotgun.554.fasta	root (UID1)	5656	56	24	0	0	0	56402	1285	283	283	269	260	199	194	585	576	35.3	0	-100	-1	-1	56	0	0	0	0	0
S2Shotgun.555.fasta	k__Bacteria (UID203)	5449	104	58	1.88	0	0	113959	3727	469	469	319	311	242	235	1250	1203	35.5	0.94	-100	-1	-1	102	2	0	0	0	0
S2Shotgun.556.fasta	root (UID1)	5656	56	24	0	0	0	1038856	32591	7124	7124	203	196	145	141	926	872	39.8	0	-100	-1	-1	56	0	0	0	0	0
S2Shotgun.557.fasta	o__Rhizobiales (UID3654)	92	481	319	69.89	8.57	47.5	973349	22568	4015	4015	317	309	242	236	1715	1670	35.3	5.38	-100	-1	-1	163	284	31	3	0	0
S2Shotgun.559.fasta	o__Burkholderiales (UID4002)	107	574	251	57.63	37.74	33.45	1588374	53969	7309	7309	285	276	217	209	1221	1178	33.7	3.73	-100	-1	-1	263	173	85	37	15	1
S2Shotgun.560.fasta	root (UID1)	5656	56	24	0	0	0	28450	688	136	136	307	305	209	204	887	867	36.4	0	-100	-1	-1	56	0	0	0	0	0
S2Shotgun.561.fasta	k__Bacteria (UID203)	5449	104	58	42.24	62.07	3.66	1199368	16865	5422	5422	299	294	221	218	997	981	33.7	0	-100	-1	-1	77	11	6	4	3	3
S2Shotgun.562.fasta	k__Bacteria (UID1452)	924	161	108	75.99	6.77	30	1715914	30378	6638	6638	344	339	258	253	1556	1525	36.8	4.33	-100	-1	-1	47	104	10	0	0	0
S2Shotgun.563.fasta	k__Bacteria (UID2495)	2993	147	91	39.54	19.42	7.69	1038297	27988	5677	5677	248	241	182	177	1229	1152	38.1	3.3	-100	-1	-1	94	40	9	3	0	1
S2Shotgun.565.fasta	k__Bacteria (UID203)	5449	104	58	21.6	5.17	0	583427	14583	2561	2561	308	299	227	222	1687	1648	36.6	4.18	-100	-1	-1	84	17	3	0	0	0
S2Shotgun.566.fasta	c__Gammaproteobacteria (UID4444)	263	507	232	87.92	40.32	13.37	1728587	74639	7133	7133	327	313	242	231	2054	1960	35.1	3.93	-100	-1	-1	110	259	109	27	2	0
S2Shotgun.567.fasta	k__Bacteria (UID203)	5449	104	58	7.05	1.72	100	213822	5686	1149	1149	256	249	186	181	935	892	34.7	0	-100	-1	-1	99	4	1	0	0	0
S2Shotgun.568.fasta	root (UID1)	5656	56	24	0	0	0	1003195	66788	2448	2448	449	419	409	382	3081	2856	35.8	6.65	-100	-1	-1	56	0	0	0	0	0
S2Shotgun.569.fasta	k__Bacteria (UID2495)	2993	147	91	38.86	12.5	27.59	942339	23563	4357	4357	292	284	216	210	1115	1102	35.5	4.8	-100	-1	-1	83	43	17	4	0	0
S2Shotgun.570.fasta	k__Bacteria (UID203)	5449	104	58	46.93	55.41	4	1260962	25727	5952	5952	286	280	211	207	1088	1052	35.9	0	-100	-1	-1	58	20	9	11	3	3
