# Supplementary material for: Shotgun and Hi-C Sequencing Datasets for Binning Wheat Rhizosphere Microbiome
Source: Sci Data. 2025 Mar 1;12:367. doi: 10.1038/s41597-025-04651-3 (PMC11873117; doi:10.1038/s41597-025-04651-3)
Supplement: Supplementary file 2 — Supplementary Table 2 [file 41597_2025_4651_MOESM2_ESM.xlsx]

## Sheet: Sheet1
Metagenomes assembled genomes (MAGs)	abundance	completeness	Contamination	marker_lineage	mash_reference	mash_hashes	mash_p-value	genome_size	gc%	num_contigs	N50	mean_contig_length	kmer_coherence	mash_reference_1	mash_hashes_1	mash_p-value_1	mash_reference_2	mash_hashes_2	mash_p-value_2	mash_reference_3	mash_hashes_3	mash_p-value_3	mash_reference_4	mash_hashes_4	mash_p-value_4	mash_reference_5	mash_hashes_5	mash_p-value_5	mash_reference_6	mash_hashes_6	mash_p-value_6	mash_reference_7	mash_hashes_7	mash_p-value_7	mash_reference_8	mash_hashes_8	mash_p-value_8	mash_reference_9	mash_hashes_9	mash_p-value_9	mash_reference_10	mash_hashes_10	mash_p-value_10	mash_reference_11	mash_hashes_11	mash_p-value_11	mash_reference_12	mash_hashes_12	mash_p-value_12
S1HiC_bin_3.fasta	2.42149	99.84	2.88	o__Burkholderiales (UID4000)	Sphaerotilus_natans_subsp._natans_DSM_6575.fna	11	9.55982e-44	6345916	66.78	139	88202	45654.1	0.013
S1HiC_bin_7.fasta	0.106654	99.03	1.5	c__Gammaproteobacteria (UID4444)	Marinospirillum_minutulum_DSM_6287.fna	2	8.6394e-08	5153440	50.58	104	133925	49552.3	0.008
S1HiC_bin_12.fasta	0.0581616	97.08	0.65	c__Alphaproteobacteria (UID3305)	Sphingomonas_like_bacterium_B12.fna	7	1.6328e-27	4081199	66.17	57	174129	71600	0.005
S1HiC_bin_16.fasta	4.73806	96.84	0.97	k__Archaea (UID2)	Cynoglossus_semilaevis.fna	1	0.000858797	3811006	38.82	610	18883	6247.55	0.015
S1HiC_bin_1.fasta	0.18089	96.36	6.32	o__Burkholderiales (UID4002)	Pseudoduganella_violaceinigra_DSM_15887.fna	19	5.31752e-77	7685462	65.25	541	30153	14206	0.013
S1HiC_bin_6.fasta	0.196605	95.71	2.39	o__Pseudomonadales (UID4488)	Pseudomonas_fluorescens.fna	69	8.356e-319	5752280	61.34	429	51591	13408.6	0.01
S1HiC_bin_2.fasta	2.71833	94.66	9.04	o__Rhizobiales (UID3449)	Shinella_sp._DD12.fna	29	2.39634e-121	6800549	62.63	511	33366	13308.3	0.012
S1HiC_bin_4.fasta	4.78558	93.3	5.79	o__Rhodospirillales (UID3754)	Kaistia_adipata_DSM_17808.fna	3	3.65543e-11	5884044	68.04	1368	5981	4301.2	0.017
S1HiC_bin_24.fasta	0.512218	86.11	7.69	k__Bacteria (UID2495)	Cupriavidus_metallidurans.fna	2	9.22244e-08	2662542	62.33	380	15442	7006.69	0.012
S1HiC_bin_11.fasta	0.169207	79.1	9.28	o__Burkholderiales (UID4000)	Rubrivivax_gelatinosus_IL144.fna	10	3.87159e-40	4197715	68.84	772	4226	5437.45	0.015
S1HiC_bin_35.fasta	1.33843	78.83	6.96	k__Archaea (UID2)	Candidatus_Nitrososphaera_gargensis_Ga9.2.fna	1	0.000251955	1820009	42.1	427	3056	4262.32	0.015
S1HiC_bin_27.fasta	1.36422	78.03	11.49	k__Archaea (UID2)	Mycoplasma_haemocanis_str._Illinois.fna	1	0.000151299	2405390	41.79	395	4890	6089.59	0.014
S1HiC_bin_23.fasta	0.114644	75.04	8.04	p__Actinobacteria (UID1454)	Solirubrobacter_sp._URHD0082.fna	5	1.39158e-19	2748774	70.5	501	11097	5486.57	0.014
S1HiC_bin_25.fasta	0.0599909	74.27	7.28	k__Archaea (UID2)	Candidatus_Nitrososphaera_gargensis_Ga9.2.fna	1	0.00030342	2522819	33.65	439	6768	5746.74	0.013
S1HiC_bin_28.fasta	0.0390261	74.24	2.65	k__Bacteria (UID1453)	Streptomyces_collinus_Tu_365.fna	3	1.0273e-11	2202184	65.87	278	3019	7921.53	0.012
S1HiC_bin_22.fasta	0.297487	70.16	5.09	k__Bacteria (UID1452)	Sorangium_cellulosum_So0157_2.fna	2	1.42904e-07	2798223	70.74	535	6313	5230.32	0.014
S1HiC_bin_30.fasta	0.0769863	69.28	7.69	k__Bacteria (UID1453)	Nocardioides_sp._JS614.fna	3	6.14628e-12	2075571	71.51	444	7646	4674.71	0.015
S1HiC_bin_21.fasta	0.304457	64.72	3.03	o__Rhodospirillales (UID3754)	Inquilinus_limosus_DSM_16000.fna	5	1.77118e-19	2814633	68.77	194	18965	14508.4	0.009
S1HiC_bin_17.fasta	0.0874893	62.4	5.17	k__Bacteria (UID203)	Methylobacterium_sp._4_46.fna	2	1.63072e-07	3741106	66.25	684	10849	5469.45	0.013
S1HiC_bin_43.fasta	0.0883777	62.14	5.83	k__Archaea (UID2)	Agrotis_segetum_granulovirus.fna	1	2.66201e-05	1055803	42.49	184	8018	5738.06	0.011
S1HiC_bin_19.fasta	0.634395	59.15	3.39	o__Actinomycetales (UID1697)	Nocardioides_sp._CF8.fna	26	6.1105e-116	2963275	70.1	682	3728	4344.98	0.015
S1HiC_bin_29.fasta	0.040816	57.79	2.14	k__Bacteria (UID1453)	Ralstonia_solanacearum_FQY_4.fna	1	0.000313859	2196923	62.84	312	11256	7041.42	0.012
S1HiC_bin_5.fasta	0.138669	55.78	9.98	k__Bacteria (UID203)	Bradyrhizobium_elkanii_WSM1741.fna	19	4.37431e-77	5845963	63.58	1389	3828	4208.76	0.015
S1HiC_bin_15.fasta	0.302749	55.39	9.48	k__Bacteria (UID203)	Gluconacetobacter_diazotrophicus_PA1_5.fna	2	9.86067e-08	3874000	61.61	749	9865	5172.23	0.013
S1HiC_bin_14.fasta	0.191618	55.17	1.72	k__Bacteria (UID203)	Agrobacterium_tumefaciens_CCNWGS0286.fna	445	0	3902892	59.89	639	12406	6107.81	0.012	Agrobacterium_sp._UNC420CL41Cvi.fna	239	0	Agrobacterium_sp._224MFTsu3.1.fna	233	0	Agrobacterium_radiobacter_DSM_30147.fna	221	0
S1HiC_bin_13.fasta	0.0296405	54.55	1.75	k__Bacteria (UID203)	Streptomyces_sp._NRRL_F_5630.fna	3	3.36726e-11	4073874	66.13	71	56905	57378.5	0.006
S1HiC_bin_8.fasta	0.230485	50.69	5.17	k__Bacteria (UID203)	Anaeromyxobacter_dehalogenans_2CP_C.fna	2	1.49445e-07	4626423	64.91	948	4189	4880.19	0.013
S1HiC_bin_10.fasta	0.439092	49.71	1.72	k__Bacteria (UID203)	Rhizobium_sp._CF097.fna	44	6.2318e-197	4437182	60.54	808	7802	5491.56	0.013
S1HiC_bin_37.fasta	0.106822	47.58	1.71	k__Bacteria (UID1453)	Clavibacter_michiganensis_subsp._nebraskensis_NCPPB_2581.fna	2	3.01512e-08	1669543	65.51	111	30159	15040.9	0.008
S1HiC_bin_31.fasta	0.0684746	45.85	0.86	k__Bacteria (UID203)	Agrococcus_lahaulensis_DSM_17612.fna	3	3.1008e-12	2067238	71.57	441	2648	4687.61	0.015
S1HiC_bin_41.fasta	0.00620265	45.69	1.72	k__Bacteria (UID203)	Silanimonas_lenta_DSM_16282.fna	3	9.78036e-13	1134449	66.72	18	80967	63024.9	0.005
S1HiC_bin_9.fasta	0.120353	44.2	4.78	k__Bacteria (UID203)	Amycolatopsis_balhimycina_FH_1894.fna	2	2.6701e-07	4569989	64.93	1171	5013	3902.64	0.014
S1HiC_bin_20.fasta	0.185745	42.24	5.17	k__Bacteria (UID203)	Devosia_psychrophila.fna	14	3.12977e-59	2917139	63.62	617	5339	4727.94	0.013
S1HiC_bin_18.fasta	0.667365	40.86	1.72	k__Bacteria (UID203)	Solirubrobacterales_bacterium_URHD0059.fna	4	3.37718e-15	3658880	71.11	781	3135	4684.87	0.016
S1HiC_bin_26.fasta	0.0693564	37.28	4.89	p__Actinobacteria (UID1454)	Solirubrobacter_soli_DSM_22325.fna	3	1.46885e-11	2481391	72.25	654	25092	3794.18	0.017
S1HiC_bin_40.fasta	0.0437713	35.97	0	k__Bacteria (UID203)	Fibrella_aestuarina_BUZ_2.fna	1	0.000226029	1165172	61.76	299	4114	3896.9	0.013
S1HiC_bin_34.fasta	0.272578	35.31	0	k__Bacteria (UID203)	Hyphomicrobium_denitrificans_ATCC_51888.fna	3	4.02493e-12	1957012	64.26	470	5614	4163.86	0.014
S1HiC_bin_65.fasta	0.000963734	29.8	0	k__Bacteria (UID2495)	Methylovorus_glucosetrophus_SIP3_4.fna	1	6.42519e-05	312028	57.73	8	62933	39003.5	0.006
S1HiC_bin_33.fasta	0.126227	26.21	3.45	k__Bacteria (UID203)	Porphyrobacter_sp._AAP82.fna	5	1.12311e-20	1976038	67.66	470	4393	4204.34	0.015
S1HiC_bin_38.fasta	0.239911	21.55	0	k__Bacteria (UID203)	Thauera_phenylacetica_B4P.fna	3	3.83043e-12	1667335	69.53	440	2695	3789.4	0.015
S1HiC_bin_42.fasta	0.0414146	21.26	0	k__Bacteria (UID203)	Arthrobacter_globiformis_NBRC_12137.fna	9	1.47042e-39	1080765	65.99	292	2764	3701.25	0.014
S1HiC_bin_44.fasta	0.0343661	21.08	0	k__Bacteria (UID203)	Deinococcus_gobiensis_I_0.fna	2	1.43376e-08	977309	66.9	303	4246	3225.44	0.015
S1HiC_bin_32.fasta	0.228148	20.69	0	k__Bacteria (UID203)	Burkholderia_pyrrocinia_CH_67.fna	2	6.85883e-08	2043768	64.59	160	17996	12773.5	0.009
S1HiC_bin_64.fasta	0.010509	19.98	0	k__Bacteria (UID203)	Rubrobacter_xylanophilus_DSM_9941.fna	2	2.11102e-09	313730	63.86	88	2646	3565.11	0.013
S1HiC_bin_39.fasta	0.102282	19.83	1.72	k__Bacteria (UID203)	Shinella_sp._DD12.fna	9	4.67569e-38	1569221	63.41	384	3735	4086.51	0.013
S1HiC_bin_58.fasta	0.0253247	18.97	0	k__Bacteria (UID203)	Rhodospirillum_rubrum_F11.fna	1	7.10566e-05	336695	69.98	20	16000	16834.8	0.008
S1HiC_bin_36.fasta	0.0128418	14.04	0	k__Bacteria (UID203)	Anaeromyxobacter_sp._K.fna	2	4.23112e-08	1713527	66.17	34	25128	50397.8	0.005
S1HiC_bin_45.fasta	0.127901	13.79	0	k__Bacteria (UID203)	Oxalobacteraceae_bacterium_JGI_0001004_K23.fna	3	6.01778e-13	915766	64.75	263	3084	3482	0.015
S1HiC_bin_60.fasta	0.00511661	13.07	0	p__Actinobacteria (UID1454)	Rhodococcus_jostii_RHA1.fna	1	7.06372e-05	323556	68.29	31	26923	10437.3	0.01
S1HiC_bin_50.fasta	0.0163163	12.93	0	k__Bacteria (UID203)	Rhodococcus_jostii_RHA1.fna	1	0.000106793	499782	68.59	160	2805	3123.64	0.016
S1HiC_bin_80.fasta	0.00465727	11.21	0	k__Bacteria (UID203)	Streptomyces_hygroscopicus_subsp._jinggangensis_5008.fna	1	3.21281e-05	143299	63.76	40	3310	3582.47	0.013
S1HiC_bin_73.fasta	0.0119271	11.03	0	k__Bacteria (UID203)	Agrobacterium_vitis_S4.fna	1	4.38017e-05	200351	69.84	60	2910	3339.18	0.015
S1HiC_bin_56.fasta	0.00129714	8.62	0	k__Bacteria (UID203)	Enterococcus_faecalis.fna	1	2.07035e-06	381763	50.45	7	101009	54537.6	0.006
S1HiC_bin_48.fasta	0.0317964	8.33	0	root (UID1)	Hydrogenophaga_intermedia.fna	2	7.49006e-09	599656	65.74	192	2650	3123.21	0.015
S1HiC_bin_52.fasta	0.0328731	7.76	0	k__Bacteria (UID203)	Rhodopseudomonas_palustris_CGA009.fna	2	4.31277e-09	441750	63.77	129	3499	3424.42	0.014
S1HiC_bin_81.fasta	0.00261199	7.76	0	k__Bacteria (UID203)	Azospirillum_brasilense_Sp245.fna	1	2.89533e-05	137235	70.22	41	4792	3347.2	0.015
S1HiC_bin_57.fasta	0.0425372	6.9	0	k__Bacteria (UID203)	Rhizobium_sp._CF097.fna	11	2.65442e-53	380415	60.53	55	9370	6916.64	0.011
S1HiC_bin_72.fasta	0.0036753	4.31	0	k__Bacteria (UID203)	Staphylococcus_phage_StauST398_5.fna	1	8.13578e-06	206054	68.37	57	2544	3614.98	0.014
S1HiC_bin_54.fasta	0.00066057	4.17	0	root (UID1)	Atribacteria_bacterium_SCGC_AAA255_G05.fna	1	7.69947e-05	425867	44.77	3	140261	141956	0.003
S1HiC_bin_86.fasta	0.00253189	3.79	0.08	k__Bacteria (UID1453)	Triticum_turgidum.fna	851	0	103302	37.21	8	29195	12912.8	0.011	Triticum_macha.fna	851	0	Triticum_timopheevii.fna	826	0	Aegilops_speltoides.fna	813	0	Aegilops_kotschyi.fna	760	0	Aegilops_bicornis.fna	759	0	Aegilops_longissima.fna	759	0	Aegilops_searsii.fna	759	0	Aegilops_sharonensis.fna	759	0	Aegilops_geniculata.fna	751	0	Aegilops_tauschii.fna	745	0	Aegilops_cylindrica.fna	743	0	Triticum_aestivum.fna	742	0
S1HiC_bin_63.fasta	0.0095758	3.45	0	k__Bacteria (UID203)	Tree_shrew_adenovirus_1.fna	1	6.88748e-06	316191	64.67	79	6222	4002.42	0.014
S1HiC_bin_70.fasta	0.00081553	3.45	0	k__Bacteria (UID203)	Geobacter_sulfurreducens_PCA.fna	1	5.1493e-05	240771	52.52	3	103092	80257	0.003
S1HiC_bin_87.fasta	0.0028534	2.59	0	k__Bacteria (UID203)	Burkholderia_cenocepacia_AU_1054.fna	1	2.3159e-05	103301	65.44	31	3225	3332.29	0.013
S1HiC_bin_55.fasta	0.0235886	1.72	0	k__Bacteria (UID203)	Dietzia_cinnamea_P4.fna	2	3.66808e-09	421591	67.91	134	2528	3146.2	0.015
S1HiC_bin_49.fasta	0.544633	0.8	0	k__Bacteria (UID203)	Sinorhizobium_fredii_HH103.fna	1	0.000101565	567692	54.52	185	5130	3068.61	0.017
S1HiC_bin_46.fasta	0.99637	0	0	root (UID1)	Pediococcus_pentosaceus_SL4.fna	1	0.000127003	812174	55.27	260	2208	3123.75	0.018
S1HiC_bin_47.fasta	0.0288175	0	0	root (UID1)	Agrobacterium_tumefaciens_CCNWGS0286.fna	8	2.42461e-36	661322	57.59	122	8357	5420.67	0.012
S1HiC_bin_51.fasta	0.00869141	0	0	root (UID1)	Bradyrhizobium_elkanii_WSM2783.fna	2	5.38623e-09	478803	66.61	144	3606	3325.02	0.015
S1HiC_bin_53.fasta	0.0126148	0	0	root (UID1)	Geodermatophilus_obscurus_DSM_43160.fna	10	9.60207e-48	429689	74.21	138	2765	3113.69	0.017
S1HiC_bin_59.fasta	0.0332373	0	0	root (UID1)	Phycisphaera_mikurensis_NBRC_102666.fna	1	6.85883e-05	327654	65.79	34	19116	9636.88	0.009
S1HiC_bin_61.fasta	0.00461215	0	0	root (UID1)	Methylococcus_capsulatus_str._Bath.fna	2	2.23202e-09	322714	67.99	10	18433	32271.4	0.007
S1HiC_bin_62.fasta	0.0380703	0	0	root (UID1)	Lawsonia_intracellularis_N343.fna	1	5.9805e-05	320952	36.49	79	2876	4062.68	0.013
S1HiC_bin_66.fasta	0.00915153	0	0	root (UID1)	Rhodobacter_sphaeroides_ATCC_17025.fna	1	7.36167e-06	306730	61.88	11	34040	27884.5	0.005
S1HiC_bin_67.fasta	0.02911	0	0	root (UID1)	Nocardioides_sp._CF8.fna	3	3.19697e-14	270158	69.21	83	3485	3254.92	0.015
S1HiC_bin_68.fasta	0.00424112	0	0	root (UID1)	Sphingopyxis_alaskensis_RB2256.fna	4	3.99915e-19	264556	66.26	51	8200	5187.37	0.013
S1HiC_bin_69.fasta	0.00323014	0	0	root (UID1)	Sphingopyxis_sp._Kp5.2.fna	6	4.33584e-29	260308	64	8	16633	32538.5	0.011
S1HiC_bin_71.fasta	0.0116716	0	0	root (UID1)	Sinorhizobium_fredii_HH103.fna	1	4.57266e-05	210966	64.78	52	2972	4057.04	0.014
S1HiC_bin_74.fasta	0.00678932	0	0	root (UID1)	Streptococcus_henryi_DSM_19005.fna	1	3.94159e-05	186718	37.11	33	7542	5658.12	0.012
S1HiC_bin_75.fasta	0.0256981	0	0	root (UID1)	Streptomyces_coelicolor_A3_2_.fna	1	2.71276e-05	179446	61.02	45	3299	3987.69	0.013
S1HiC_bin_76.fasta	0.0030964	0	0	root (UID1)	Flavobacterium_sp._JGI_0001001_D01.fna	2	5.50125e-10	161186	33.3	47	6122	3429.49	0.014
S1HiC_bin_77.fasta	0.0113124	0	0	root (UID1)	Acidithiobacillus_caldus_SM_1.fna	2	2.35799e-10	154008	69.67	13	9039	11846.8	0.009
S1HiC_bin_78.fasta	0.0105163	0	0	root (UID1)	Acraea_issoria.fna	1	3.14802e-06	150781	39	34	3456	4434.74	0.012
S1HiC_bin_79.fasta	0.249642	0	0	root (UID1)	Acanthogobius_hasta.fna	1	3.39436e-06	143424	55.66	59	2602	2430.92	0.02
S1HiC_bin_82.fasta	0.00269857	0	0	root (UID1)	Bacillus_cereus_FRI_35.fna	1	6.8879e-06	116062	72.3	39	3063	2975.95	0.015
S1HiC_bin_83.fasta	0.0243739	0	0	root (UID1)	Granulicella_tundricola_MP5ACTX9.fna	1	2.4377e-05	109948	68.61	35	2701	3141.37	0.015
S1HiC_bin_84.fasta	0.193998	0	0	root (UID1)	Serratia_sp._FS14.fna	1	2.35055e-05	105456	54.93	51	2006	2067.76	0.019
S1HiC_bin_85.fasta	0.00356517	0	0	root (UID1)	Corynebacterium_terpenotabidum_Y_11.fna	1	2.30533e-05	105270	59.88	21	8936	5012.86	0.011
S1HiC_bin_88.fasta	0.00468467	0	0	root (UID1)	Thermus_thermophilus_HB27.fna	1	2.1704e-05	100520	65.33	6	23050	16753.3	0.009
[truncated: 243 more columns]
