# Supplementary material for: Shotgun and Hi-C Sequencing Datasets for Binning Wheat Rhizosphere Microbiome
Source: Sci Data. 2025 Mar 1;12:367. doi: 10.1038/s41597-025-04651-3 (PMC11873117; doi:10.1038/s41597-025-04651-3)
Supplement: Supplementary file 3 — Supplementary Table 3 [file 41597_2025_4651_MOESM3_ESM.xlsx]

## Sheet: Sheet1
Accession	Title	BioProject	SRA	Status	Release Date	Created	Updated	Submission	BioSample.name	BioSample.organism_name	Remarks
SAMN46479347	Genome1	PRJNA1126017		Released	2025-01-30	2025-01-30T06:57:04.386Z	2025-01-30T06:57:04.386Z	SUB15048858	MAGs1	rhizosphere metagenome	deReplicated
SAMN46479356	Genome10	PRJNA1126017		Released	2025-01-30	2025-01-30T06:57:04.473Z	2025-01-30T06:57:04.473Z	SUB15048858	MAGs10	rhizosphere metagenome	deReplicated
SAMN46479357	Genome11	PRJNA1126017		Released	2025-01-30	2025-01-30T06:57:04.483Z	2025-01-30T06:57:04.483Z	SUB15048858	MAGs11	rhizosphere metagenome	deReplicated
SAMN46479358	Genome12	PRJNA1126017		Released	2025-01-30	2025-01-30T06:57:04.490Z	2025-01-30T06:57:04.490Z	SUB15048858	MAGs12	rhizosphere metagenome	deReplicated
SAMN46479359	Genome13	PRJNA1126017		Released	2025-01-30	2025-01-30T06:57:04.500Z	2025-01-30T06:57:04.500Z	SUB15048858	MAGS13	rhizosphere metagenome	deReplicated
SAMN46479360	Genome14	PRJNA1126017		Released	2025-01-30	2025-01-30T06:57:04.510Z	2025-01-30T06:57:04.510Z	SUB15048858	MAGs14	rhizosphere metagenome	deReplicated
SAMN46479361	Genome15	PRJNA1126017		Released	2025-01-30	2025-01-30T06:57:04.520Z	2025-01-30T06:57:04.520Z	SUB15048858	MAGs15	rhizosphere metagenome	deReplicated
SAMN46479362	Genome16	PRJNA1126017		Released	2025-01-30	2025-01-30T06:57:04.526Z	2025-01-30T06:57:04.526Z	SUB15048858	MAGs16	rhizosphere metagenome	deReplicated
SAMN46479363	Genome17	PRJNA1126017		Released	2025-01-30	2025-01-30T06:57:04.536Z	2025-01-30T06:57:04.536Z	SUB15048858	MAGs17	rhizosphere metagenome	deReplicated
SAMN46479364	Genome18	PRJNA1126017		Released	2025-01-30	2025-01-30T06:57:04.546Z	2025-01-30T06:57:04.546Z	SUB15048858	MAGs18	rhizosphere metagenome	deReplicated
SAMN46479365	Genome19	PRJNA1126017		Released	2025-01-30	2025-01-30T06:57:04.553Z	2025-01-30T06:57:04.553Z	SUB15048858	MAGs19	rhizosphere metagenome	deReplicated
SAMN46479348	Genome2	PRJNA1126017		Released	2025-01-30	2025-01-30T06:57:04.400Z	2025-01-30T06:57:04.400Z	SUB15048858	MAGs2	rhizosphere metagenome	deReplicated
SAMN46479366	Genome20	PRJNA1126017		Released	2025-01-30	2025-01-30T06:57:04.563Z	2025-01-30T06:57:04.563Z	SUB15048858	MAGs20	rhizosphere metagenome	deReplicated
SAMN46479367	Genome21	PRJNA1126017		Released	2025-01-30	2025-01-30T06:57:04.573Z	2025-01-30T06:57:04.573Z	SUB15048858	MAGs21	rhizosphere metagenome	deReplicated
SAMN46479368	Genome22	PRJNA1126017		Released	2025-01-30	2025-01-30T06:57:04.583Z	2025-01-30T06:57:04.583Z	SUB15048858	MAGs22	rhizosphere metagenome	deReplicated
SAMN46479369	Genome23	PRJNA1126017		Released	2025-01-30	2025-01-30T06:57:04.593Z	2025-01-30T06:57:04.593Z	SUB15048858	MAGs23	rhizosphere metagenome	deReplicated
SAMN46479370	Genome24	PRJNA1126017		Released	2025-01-30	2025-01-30T06:57:04.603Z	2025-01-30T06:57:04.603Z	SUB15048858	MAGs24	rhizosphere metagenome	deReplicated
SAMN46479371	Genome25	PRJNA1126017		Released	2025-01-30	2025-01-30T06:57:04.613Z	2025-01-30T06:57:04.613Z	SUB15048858	MAGs25	rhizosphere metagenome	deReplicated
SAMN46479372	Genome26	PRJNA1126017		Released	2025-01-30	2025-01-30T06:57:04.620Z	2025-01-30T06:57:04.620Z	SUB15048858	MAGs26	rhizosphere metagenome	deReplicated
SAMN46479373	Genome27	PRJNA1126017		Released	2025-01-30	2025-01-30T06:57:04.630Z	2025-01-30T06:57:04.630Z	SUB15048858	MAGs27	rhizosphere metagenome	deReplicated
SAMN46479374	Genome28	PRJNA1126017		Released	2025-01-30	2025-01-30T06:57:04.640Z	2025-01-30T06:57:04.640Z	SUB15048858	MAGs28	rhizosphere metagenome	deReplicated
SAMN46479375	Genome29	PRJNA1126017		Released	2025-01-30	2025-01-30T06:57:04.650Z	2025-01-30T06:57:04.650Z	SUB15048858	MAGs29	rhizosphere metagenome	deReplicated
SAMN46479349	Genome3	PRJNA1126017		Released	2025-01-30	2025-01-30T06:57:04.410Z	2025-01-30T06:57:04.410Z	SUB15048858	MAGs3	rhizosphere metagenome	deReplicated
SAMN46479376	Genome30	PRJNA1126017		Released	2025-01-30	2025-01-30T06:57:04.660Z	2025-01-30T06:57:04.660Z	SUB15048858	MAGs30	rhizosphere metagenome	deReplicated
SAMN46479377	Genome31	PRJNA1126017		Released	2025-01-30	2025-01-30T06:57:04.666Z	2025-01-30T06:57:04.666Z	SUB15048858	MAGs31	rhizosphere metagenome	deReplicated
SAMN46479378	Genome32	PRJNA1126017		Released	2025-01-30	2025-01-30T06:57:04.676Z	2025-01-30T06:57:04.676Z	SUB15048858	MAGs32	rhizosphere metagenome	deReplicated
SAMN46479379	Genome33	PRJNA1126017		Released	2025-01-30	2025-01-30T06:57:04.686Z	2025-01-30T06:57:04.686Z	SUB15048858	MAGs33	rhizosphere metagenome	deReplicated
SAMN46479380	Genome34	PRJNA1126017		Released	2025-01-30	2025-01-30T06:57:04.696Z	2025-01-30T06:57:04.696Z	SUB15048858	MAGs34	rhizosphere metagenome	deReplicated
SAMN46479381	Genome35	PRJNA1126017		Released	2025-01-30	2025-01-30T06:57:04.706Z	2025-01-30T06:57:04.706Z	SUB15048858	MAGs35	rhizosphere metagenome	deReplicated
SAMN46479382	Genome36	PRJNA1126017		Released	2025-01-30	2025-01-30T06:57:04.713Z	2025-01-30T06:57:04.713Z	SUB15048858	MAGs36	rhizosphere metagenome	deReplicated
SAMN46479350	Genome4	PRJNA1126017		Released	2025-01-30	2025-01-30T06:57:04.416Z	2025-01-30T06:57:04.416Z	SUB15048858	MAGs4	rhizosphere metagenome	deReplicated
SAMN46479351	Genome5	PRJNA1126017		Released	2025-01-30	2025-01-30T06:57:04.426Z	2025-01-30T06:57:04.426Z	SUB15048858	MAGs5	rhizosphere metagenome	deReplicated
SAMN46479352	Genome6	PRJNA1126017		Released	2025-01-30	2025-01-30T06:57:04.436Z	2025-01-30T06:57:04.436Z	SUB15048858	MAGs6	rhizosphere metagenome	deReplicated
SAMN46479353	Genome7	PRJNA1126017		Released	2025-01-30	2025-01-30T06:57:04.446Z	2025-01-30T06:57:04.446Z	SUB15048858	MAGs7	rhizosphere metagenome	deReplicated
SAMN46479354	Genome8	PRJNA1126017		Released	2025-01-30	2025-01-30T06:57:04.456Z	2025-01-30T06:57:04.456Z	SUB15048858	MAGs8	rhizosphere metagenome	deReplicated
SAMN46479355	Genome9	PRJNA1126017		Released	2025-01-30	2025-01-30T06:57:04.463Z	2025-01-30T06:57:04.463Z	SUB15048858	MAGs9	rhizosphere metagenome	deReplicated
SAMN41921750	MIMS Environmental/Metagenome sample from rhizosphere metagenome	PRJNA1126017		Released	2024-07-01	2024-06-20T12:05:04.820Z	2024-07-01T23:47:02.746Z	SUB14547088	Poochera	rhizosphere metagenome
SAMN41921751	MIMS Environmental/Metagenome sample from rhizosphere metagenome	PRJNA1126017		Released	2024-07-01	2024-06-20T12:05:04.843Z	2024-07-01T23:47:02.723Z	SUB14547088	Avon	rhizosphere metagenome
SAMN46495714	RegmiSDN_1	PRJNA1126017		Released	2025-01-31	2025-01-31T10:21:05.926Z	2025-01-31T10:21:05.926Z	SUB15050760	S1HiC_bin_10MAGs1	rhizosphere metagenome
SAMN46495723	RegmiSDN_10	PRJNA1126017		Released	2025-01-31	2025-01-31T10:21:06.036Z	2025-01-31T10:21:06.036Z	SUB15050760	S1HiC_bin_19MAGs10	rhizosphere metagenome
SAMN46495813	RegmiSDN_100	PRJNA1126017		Released	2025-01-31	2025-01-31T10:21:07.100Z	2025-01-31T10:21:07.100Z	SUB15050760	S1ShotgunMAGs100	rhizosphere metagenome
SAMN46497015	RegmiSDN_1000	PRJNA1126017		Released	2025-01-31	2025-01-31T12:14:05.910Z	2025-01-31T12:14:05.910Z	SUB15052511	S2ShotgunMAGs1000	rhizosphere metagenome
SAMN46497016	RegmiSDN_1001	PRJNA1126017		Released	2025-01-31	2025-01-31T12:14:05.920Z	2025-01-31T12:14:05.920Z	SUB15052511	S2ShotgunMAGs1001	rhizosphere metagenome
SAMN46497017	RegmiSDN_1002	PRJNA1126017		Released	2025-01-31	2025-01-31T12:14:05.930Z	2025-01-31T12:14:05.930Z	SUB15052511	S2ShotgunMAGs1002	rhizosphere metagenome
SAMN46497018	RegmiSDN_1003	PRJNA1126017		Released	2025-01-31	2025-01-31T12:14:05.936Z	2025-01-31T12:14:05.936Z	SUB15052511	S2ShotgunMAGs1003	rhizosphere metagenome
SAMN46497019	RegmiSDN_1004	PRJNA1126017		Released	2025-01-31	2025-01-31T12:14:05.946Z	2025-01-31T12:14:05.946Z	SUB15052511	S2ShotgunMAGs1004	rhizosphere metagenome
SAMN46497020	RegmiSDN_1005	PRJNA1126017		Released	2025-01-31	2025-01-31T12:14:05.953Z	2025-01-31T12:14:05.953Z	SUB15052511	S2ShotgunMAGs1005	rhizosphere metagenome
SAMN46497021	RegmiSDN_1006	PRJNA1126017		Released	2025-01-31	2025-01-31T12:14:05.963Z	2025-01-31T12:14:05.963Z	SUB15052511	S2ShotgunMAGs1006	rhizosphere metagenome
SAMN46497022	RegmiSDN_1007	PRJNA1126017		Released	2025-01-31	2025-01-31T12:14:05.973Z	2025-01-31T12:14:05.973Z	SUB15052511	S2ShotgunMAGs1007	rhizosphere metagenome
SAMN46497023	RegmiSDN_1008	PRJNA1126017		Released	2025-01-31	2025-01-31T12:14:05.980Z	2025-01-31T12:14:05.980Z	SUB15052511	S2ShotgunMAGs1008	rhizosphere metagenome
SAMN46497024	RegmiSDN_1009	PRJNA1126017		Released	2025-01-31	2025-01-31T12:14:05.990Z	2025-01-31T12:14:05.990Z	SUB15052511	S2ShotgunMAGs1009	rhizosphere metagenome
SAMN46495814	RegmiSDN_101	PRJNA1126017		Released	2025-01-31	2025-01-31T10:21:07.113Z	2025-01-31T10:21:07.113Z	SUB15050760	S1ShotgunMAGs101	rhizosphere metagenome
SAMN46497025	RegmiSDN_1010	PRJNA1126017		Released	2025-01-31	2025-01-31T12:14:06Z	2025-01-31T12:14:06Z	SUB15052511	S2ShotgunMAGs1010	rhizosphere metagenome
SAMN46497026	RegmiSDN_1011	PRJNA1126017		Released	2025-01-31	2025-01-31T12:14:06.006Z	2025-01-31T12:14:06.006Z	SUB15052511	S2ShotgunMAGs1011	rhizosphere metagenome
SAMN46497027	RegmiSDN_1012	PRJNA1126017		Released	2025-01-31	2025-01-31T12:14:06.016Z	2025-01-31T12:14:06.016Z	SUB15052511	S2ShotgunMAGs1012	rhizosphere metagenome
SAMN46497028	RegmiSDN_1013	PRJNA1126017		Released	2025-01-31	2025-01-31T12:14:06.026Z	2025-01-31T12:14:06.026Z	SUB15052511	S2ShotgunMAGs1013	rhizosphere metagenome
SAMN46497029	RegmiSDN_1014	PRJNA1126017		Released	2025-01-31	2025-01-31T12:14:06.033Z	2025-01-31T12:14:06.033Z	SUB15052511	S2ShotgunMAGs1014	rhizosphere metagenome
SAMN46497030	RegmiSDN_1015	PRJNA1126017		Released	2025-01-31	2025-01-31T12:14:06.043Z	2025-01-31T12:14:06.043Z	SUB15052511	S2ShotgunMAGs1015	rhizosphere metagenome
SAMN46497031	RegmiSDN_1016	PRJNA1126017		Released	2025-01-31	2025-01-31T12:14:06.050Z	2025-01-31T12:14:06.050Z	SUB15052511	S2ShotgunMAGs1016	rhizosphere metagenome
SAMN46497032	RegmiSDN_1017	PRJNA1126017		Released	2025-01-31	2025-01-31T12:14:06.060Z	2025-01-31T12:14:06.060Z	SUB15052511	S2ShotgunMAGs1017	rhizosphere metagenome
SAMN46497033	RegmiSDN_1018	PRJNA1126017		Released	2025-01-31	2025-01-31T12:14:06.070Z	2025-01-31T12:14:06.070Z	SUB15052511	S2ShotgunMAGs1018	rhizosphere metagenome
SAMN46497034	RegmiSDN_1019	PRJNA1126017		Released	2025-01-31	2025-01-31T12:14:06.076Z	2025-01-31T12:14:06.076Z	SUB15052511	S2ShotgunMAGs1019	rhizosphere metagenome
SAMN46495815	RegmiSDN_102	PRJNA1126017		Released	2025-01-31	2025-01-31T10:21:07.123Z	2025-01-31T10:21:07.123Z	SUB15050760	S1ShotgunMAGs102	rhizosphere metagenome
SAMN46497035	RegmiSDN_1020	PRJNA1126017		Released	2025-01-31	2025-01-31T12:14:06.086Z	2025-01-31T12:14:06.086Z	SUB15052511	S2ShotgunMAGs1020	rhizosphere metagenome
SAMN46497036	RegmiSDN_1021	PRJNA1126017		Released	2025-01-31	2025-01-31T12:14:06.093Z	2025-01-31T12:14:06.093Z	SUB15052511	S2ShotgunMAGs1021	rhizosphere metagenome
SAMN46497037	RegmiSDN_1022	PRJNA1126017		Released	2025-01-31	2025-01-31T12:14:06.103Z	2025-01-31T12:14:06.103Z	SUB15052511	S2ShotgunMAGs1022	rhizosphere metagenome
SAMN46497038	RegmiSDN_1023	PRJNA1126017		Released	2025-01-31	2025-01-31T12:14:06.110Z	2025-01-31T12:14:06.110Z	SUB15052511	S2ShotgunMAGs1023	rhizosphere metagenome
SAMN46497039	RegmiSDN_1024	PRJNA1126017		Released	2025-01-31	2025-01-31T12:14:06.120Z	2025-01-31T12:14:06.120Z	SUB15052511	S2ShotgunMAGs1024	rhizosphere metagenome
SAMN46497040	RegmiSDN_1025	PRJNA1126017		Released	2025-01-31	2025-01-31T12:14:06.130Z	2025-01-31T12:14:06.130Z	SUB15052511	S2ShotgunMAGs1025	rhizosphere metagenome
SAMN46497041	RegmiSDN_1026	PRJNA1126017		Released	2025-01-31	2025-01-31T12:14:06.140Z	2025-01-31T12:14:06.140Z	SUB15052511	S2ShotgunMAGs1026	rhizosphere metagenome
SAMN46497042	RegmiSDN_1027	PRJNA1126017		Released	2025-01-31	2025-01-31T12:14:06.146Z	2025-01-31T12:14:06.146Z	SUB15052511	S2ShotgunMAGs1027	rhizosphere metagenome
SAMN46497043	RegmiSDN_1028	PRJNA1126017		Released	2025-01-31	2025-01-31T12:14:06.156Z	2025-01-31T12:14:06.156Z	SUB15052511	S2ShotgunMAGs1028	rhizosphere metagenome
SAMN46497044	RegmiSDN_1029	PRJNA1126017		Released	2025-01-31	2025-01-31T12:14:06.163Z	2025-01-31T12:14:06.163Z	SUB15052511	S2ShotgunMAGs1029	rhizosphere metagenome
SAMN46495816	RegmiSDN_103	PRJNA1126017		Released	2025-01-31	2025-01-31T10:21:07.133Z	2025-01-31T10:21:07.133Z	SUB15050760	S1ShotgunMAGs103	rhizosphere metagenome
SAMN46497045	RegmiSDN_1030	PRJNA1126017		Released	2025-01-31	2025-01-31T12:14:06.173Z	2025-01-31T12:14:06.173Z	SUB15052511	S2ShotgunMAGs1030	rhizosphere metagenome
SAMN46497046	RegmiSDN_1031	PRJNA1126017		Released	2025-01-31	2025-01-31T12:14:06.183Z	2025-01-31T12:14:06.183Z	SUB15052511	S2ShotgunMAGs1031	rhizosphere metagenome
SAMN46497047	RegmiSDN_1032	PRJNA1126017		Released	2025-01-31	2025-01-31T12:14:06.190Z	2025-01-31T12:14:06.190Z	SUB15052511	S2ShotgunMAGs1032	rhizosphere metagenome
SAMN46497048	RegmiSDN_1033	PRJNA1126017		Released	2025-01-31	2025-01-31T12:14:06.200Z	2025-01-31T12:14:06.200Z	SUB15052511	S2ShotgunMAGs1033	rhizosphere metagenome
SAMN46497049	RegmiSDN_1034	PRJNA1126017		Released	2025-01-31	2025-01-31T12:14:06.210Z	2025-01-31T12:14:06.210Z	SUB15052511	S2ShotgunMAGs1034	rhizosphere metagenome
SAMN46497050	RegmiSDN_1035	PRJNA1126017		Released	2025-01-31	2025-01-31T12:14:06.216Z	2025-01-31T12:14:06.216Z	SUB15052511	S2ShotgunMAGs1035	rhizosphere metagenome
SAMN46497051	RegmiSDN_1036	PRJNA1126017		Released	2025-01-31	2025-01-31T12:14:06.226Z	2025-01-31T12:14:06.226Z	SUB15052511	S2ShotgunMAGs1036	rhizosphere metagenome
SAMN46497052	RegmiSDN_1037	PRJNA1126017		Released	2025-01-31	2025-01-31T12:14:06.236Z	2025-01-31T12:14:06.236Z	SUB15052511	S2ShotgunMAGs1037	rhizosphere metagenome
SAMN46497053	RegmiSDN_1038	PRJNA1126017		Released	2025-01-31	2025-01-31T12:14:06.243Z	2025-01-31T12:14:06.243Z	SUB15052511	S2ShotgunMAGs1038	rhizosphere metagenome
SAMN46497054	RegmiSDN_1039	PRJNA1126017		Released	2025-01-31	2025-01-31T12:14:06.253Z	2025-01-31T12:14:06.253Z	SUB15052511	S2ShotgunMAGs1039	rhizosphere metagenome
SAMN46495817	RegmiSDN_104	PRJNA1126017		Released	2025-01-31	2025-01-31T10:21:07.143Z	2025-01-31T10:21:07.143Z	SUB15050760	S1ShotgunMAGs104	rhizosphere metagenome
SAMN46497055	RegmiSDN_1040	PRJNA1126017		Released	2025-01-31	2025-01-31T12:14:06.263Z	2025-01-31T12:14:06.263Z	SUB15052511	S2ShotgunMAGs1040	rhizosphere metagenome
SAMN46497056	RegmiSDN_1041	PRJNA1126017		Released	2025-01-31	2025-01-31T12:14:06.270Z	2025-01-31T12:14:06.270Z	SUB15052511	S2ShotgunMAGs1041	rhizosphere metagenome
SAMN46497057	RegmiSDN_1042	PRJNA1126017		Released	2025-01-31	2025-01-31T12:14:06.280Z	2025-01-31T12:14:06.280Z	SUB15052511	S2ShotgunMAGs1042	rhizosphere metagenome
SAMN46497058	RegmiSDN_1043	PRJNA1126017		Released	2025-01-31	2025-01-31T12:14:06.290Z	2025-01-31T12:14:06.290Z	SUB15052511	S2ShotgunMAGs1043	rhizosphere metagenome
SAMN46497059	RegmiSDN_1044	PRJNA1126017		Released	2025-01-31	2025-01-31T12:14:06.296Z	2025-01-31T12:14:06.296Z	SUB15052511	S2ShotgunMAGs1044	rhizosphere metagenome
SAMN46497060	RegmiSDN_1045	PRJNA1126017		Released	2025-01-31	2025-01-31T12:14:06.306Z	2025-01-31T12:14:06.306Z	SUB15052511	S2ShotgunMAGs1045	rhizosphere metagenome
SAMN46497061	RegmiSDN_1046	PRJNA1126017		Released	2025-01-31	2025-01-31T12:14:06.320Z	2025-01-31T12:14:06.320Z	SUB15052511	S2ShotgunMAGs1046	rhizosphere metagenome
SAMN46497062	RegmiSDN_1047	PRJNA1126017		Released	2025-01-31	2025-01-31T12:14:06.326Z	2025-01-31T12:14:06.326Z	SUB15052511	S2ShotgunMAGs1047	rhizosphere metagenome
SAMN46497063	RegmiSDN_1048	PRJNA1126017		Released	2025-01-31	2025-01-31T12:14:06.336Z	2025-01-31T12:14:06.336Z	SUB15052511	S2ShotgunMAGs1048	rhizosphere metagenome
SAMN46497064	RegmiSDN_1049	PRJNA1126017		Released	2025-01-31	2025-01-31T12:14:06.346Z	2025-01-31T12:14:06.346Z	SUB15052511	S2ShotgunMAGs1049	rhizosphere metagenome
SAMN46495818	RegmiSDN_105	PRJNA1126017		Released	2025-01-31	2025-01-31T10:21:07.156Z	2025-01-31T10:21:07.156Z	SUB15050760	S1ShotgunMAGs105	rhizosphere metagenome
SAMN46497065	RegmiSDN_1050	PRJNA1126017		Released	2025-01-31	2025-01-31T12:14:06.353Z	2025-01-31T12:14:06.353Z	SUB15052511	S2ShotgunMAGs1050	rhizosphere metagenome
SAMN46497066	RegmiSDN_1051	PRJNA1126017		Released	2025-01-31	2025-01-31T12:14:06.363Z	2025-01-31T12:14:06.363Z	SUB15052511	S2ShotgunMAGs1051	rhizosphere metagenome
SAMN46497067	RegmiSDN_1052	PRJNA1126017		Released	2025-01-31	2025-01-31T12:14:06.370Z	2025-01-31T12:14:06.370Z	SUB15052511	S2ShotgunMAGs1052	rhizosphere metagenome
SAMN46497068	RegmiSDN_1053	PRJNA1126017		Released	2025-01-31	2025-01-31T12:14:06.380Z	2025-01-31T12:14:06.380Z	SUB15052511	S2ShotgunMAGs1053	rhizosphere metagenome
SAMN46497069	RegmiSDN_1054	PRJNA1126017		Released	2025-01-31	2025-01-31T12:14:06.390Z	2025-01-31T12:14:06.390Z	SUB15052511	S2ShotgunMAGs1054	rhizosphere metagenome
SAMN46497070	RegmiSDN_1055	PRJNA1126017		Released	2025-01-31	2025-01-31T12:14:06.396Z	2025-01-31T12:14:06.396Z	SUB15052511	S2ShotgunMAGs1055	rhizosphere metagenome
SAMN46497071	RegmiSDN_1056	PRJNA1126017		Released	2025-01-31	2025-01-31T12:14:06.406Z	2025-01-31T12:14:06.406Z	SUB15052511	S2ShotgunMAGs1056	rhizosphere metagenome
SAMN46497072	RegmiSDN_1057	PRJNA1126017		Released	2025-01-31	2025-01-31T12:14:06.416Z	2025-01-31T12:14:06.416Z	SUB15052511	S2ShotgunMAGs1057	rhizosphere metagenome
SAMN46497073	RegmiSDN_1058	PRJNA1126017		Released	2025-01-31	2025-01-31T12:14:06.423Z	2025-01-31T12:14:06.423Z	SUB15052511	S2ShotgunMAGs1058	rhizosphere metagenome
SAMN46497074	RegmiSDN_1059	PRJNA1126017		Released	2025-01-31	2025-01-31T12:14:06.433Z	2025-01-31T12:14:06.433Z	SUB15052511	S2ShotgunMAGs1059	rhizosphere metagenome
SAMN46495819	RegmiSDN_106	PRJNA1126017		Released	2025-01-31	2025-01-31T10:21:07.170Z	2025-01-31T10:21:07.170Z	SUB15050760	S1ShotgunMAGs106	rhizosphere metagenome
SAMN46497075	RegmiSDN_1060	PRJNA1126017		Released	2025-01-31	2025-01-31T12:14:06.440Z	2025-01-31T12:14:06.440Z	SUB15052511	S2ShotgunMAGs1060	rhizosphere metagenome
SAMN46497076	RegmiSDN_1061	PRJNA1126017		Released	2025-01-31	2025-01-31T12:14:06.450Z	2025-01-31T12:14:06.450Z	SUB15052511	S2ShotgunMAGs1061	rhizosphere metagenome
SAMN46497077	RegmiSDN_1062	PRJNA1126017		Released	2025-01-31	2025-01-31T12:14:06.460Z	2025-01-31T12:14:06.460Z	SUB15052511	S2ShotgunMAGs1062	rhizosphere metagenome
SAMN46497078	RegmiSDN_1063	PRJNA1126017		Released	2025-01-31	2025-01-31T12:14:06.466Z	2025-01-31T12:14:06.466Z	SUB15052511	S2ShotgunMAGs1063	rhizosphere metagenome
SAMN46497079	RegmiSDN_1064	PRJNA1126017		Released	2025-01-31	2025-01-31T12:14:06.476Z	2025-01-31T12:14:06.476Z	SUB15052511	S2ShotgunMAGs1064	rhizosphere metagenome
SAMN46497080	RegmiSDN_1065	PRJNA1126017		Released	2025-01-31	2025-01-31T12:14:06.483Z	2025-01-31T12:14:06.483Z	SUB15052511	S2ShotgunMAGs1065	rhizosphere metagenome
SAMN46497081	RegmiSDN_1066	PRJNA1126017		Released	2025-01-31	2025-01-31T12:14:06.493Z	2025-01-31T12:14:06.493Z	SUB15052511	S2ShotgunMAGs1066	rhizosphere metagenome
SAMN46497082	RegmiSDN_1067	PRJNA1126017		Released	2025-01-31	2025-01-31T12:14:06.500Z	2025-01-31T12:14:06.500Z	SUB15052511	S2ShotgunMAGs1067	rhizosphere metagenome
SAMN46497083	RegmiSDN_1068	PRJNA1126017		Released	2025-01-31	2025-01-31T12:14:06.510Z	2025-01-31T12:14:06.510Z	SUB15052511	S2ShotgunMAGs1068	rhizosphere metagenome
SAMN46497084	RegmiSDN_1069	PRJNA1126017		Released	2025-01-31	2025-01-31T12:14:06.520Z	2025-01-31T12:14:06.520Z	SUB15052511	S2ShotgunMAGs1069	rhizosphere metagenome
SAMN46495820	RegmiSDN_107	PRJNA1126017		Released	2025-01-31	2025-01-31T10:21:07.180Z	2025-01-31T10:21:07.180Z	SUB15050760	S1ShotgunMAGs107	rhizosphere metagenome
SAMN46497085	RegmiSDN_1070	PRJNA1126017		Released	2025-01-31	2025-01-31T12:14:06.526Z	2025-01-31T12:14:06.526Z	SUB15052511	S2ShotgunMAGs1070	rhizosphere metagenome
SAMN46497086	RegmiSDN_1071	PRJNA1126017		Released	2025-01-31	2025-01-31T12:14:06.536Z	2025-01-31T12:14:06.536Z	SUB15052511	S2ShotgunMAGs1071	rhizosphere metagenome
SAMN46497087	RegmiSDN_1072	PRJNA1126017		Released	2025-01-31	2025-01-31T12:14:06.546Z	2025-01-31T12:14:06.546Z	SUB15052511	S2ShotgunMAGs1072	rhizosphere metagenome
SAMN46497088	RegmiSDN_1073	PRJNA1126017		Released	2025-01-31	2025-01-31T12:14:06.553Z	2025-01-31T12:14:06.553Z	SUB15052511	S2ShotgunMAGs1073	rhizosphere metagenome
SAMN46497089	RegmiSDN_1074	PRJNA1126017		Released	2025-01-31	2025-01-31T12:14:06.563Z	2025-01-31T12:14:06.563Z	SUB15052511	S2ShotgunMAGs1074	rhizosphere metagenome
SAMN46497090	RegmiSDN_1075	PRJNA1126017		Released	2025-01-31	2025-01-31T12:14:06.573Z	2025-01-31T12:14:06.573Z	SUB15052511	S2ShotgunMAGs1075	rhizosphere metagenome
SAMN46497091	RegmiSDN_1076	PRJNA1126017		Released	2025-01-31	2025-01-31T12:14:06.580Z	2025-01-31T12:14:06.580Z	SUB15052511	S2ShotgunMAGs1076	rhizosphere metagenome
SAMN46497092	RegmiSDN_1077	PRJNA1126017		Released	2025-01-31	2025-01-31T12:14:06.590Z	2025-01-31T12:14:06.590Z	SUB15052511	S2ShotgunMAGs1077	rhizosphere metagenome
SAMN46497093	RegmiSDN_1078	PRJNA1126017		Released	2025-01-31	2025-01-31T12:14:06.600Z	2025-01-31T12:14:06.600Z	SUB15052511	S2ShotgunMAGs1078	rhizosphere metagenome
SAMN46497094	RegmiSDN_1079	PRJNA1126017		Released	2025-01-31	2025-01-31T12:14:06.610Z	2025-01-31T12:14:06.610Z	SUB15052511	S2ShotgunMAGs1079	rhizosphere metagenome
SAMN46495821	RegmiSDN_108	PRJNA1126017		Released	2025-01-31	2025-01-31T10:21:07.190Z	2025-01-31T10:21:07.190Z	SUB15050760	S1ShotgunMAGs108	rhizosphere metagenome
SAMN46497095	RegmiSDN_1080	PRJNA1126017		Released	2025-01-31	2025-01-31T12:14:06.620Z	2025-01-31T12:14:06.620Z	SUB15052511	S2ShotgunMAGs1080	rhizosphere metagenome
SAMN46497096	RegmiSDN_1081	PRJNA1126017		Released	2025-01-31	2025-01-31T12:14:06.630Z	2025-01-31T12:14:06.630Z	SUB15052511	S2ShotgunMAGs1081	rhizosphere metagenome
SAMN46497097	RegmiSDN_1082	PRJNA1126017		Released	2025-01-31	2025-01-31T12:14:06.636Z	2025-01-31T12:14:06.636Z	SUB15052511	S2ShotgunMAGs1082	rhizosphere metagenome
SAMN46497098	RegmiSDN_1083	PRJNA1126017		Released	2025-01-31	2025-01-31T12:14:06.646Z	2025-01-31T12:14:06.646Z	SUB15052511	S2ShotgunMAGs1083	rhizosphere metagenome
SAMN46497099	RegmiSDN_1084	PRJNA1126017		Released	2025-01-31	2025-01-31T12:14:06.656Z	2025-01-31T12:14:06.656Z	SUB15052511	S2ShotgunMAGs1084	rhizosphere metagenome
SAMN46497100	RegmiSDN_1085	PRJNA1126017		Released	2025-01-31	2025-01-31T12:14:06.663Z	2025-01-31T12:14:06.663Z	SUB15052511	S2ShotgunMAGs1085	rhizosphere metagenome
SAMN46497101	RegmiSDN_1086	PRJNA1126017		Released	2025-01-31	2025-01-31T12:14:06.673Z	2025-01-31T12:14:06.673Z	SUB15052511	S2ShotgunMAGs1086	rhizosphere metagenome
SAMN46497102	RegmiSDN_1087	PRJNA1126017		Released	2025-01-31	2025-01-31T12:14:06.680Z	2025-01-31T12:14:06.680Z	SUB15052511	S2ShotgunMAGs1087	rhizosphere metagenome
SAMN46497103	RegmiSDN_1088	PRJNA1126017		Released	2025-01-31	2025-01-31T12:14:06.690Z	2025-01-31T12:14:06.690Z	SUB15052511	S2ShotgunMAGs1088	rhizosphere metagenome
SAMN46497104	RegmiSDN_1089	PRJNA1126017		Released	2025-01-31	2025-01-31T12:14:06.700Z	2025-01-31T12:14:06.700Z	SUB15052511	S2ShotgunMAGs1089	rhizosphere metagenome
SAMN46495822	RegmiSDN_109	PRJNA1126017		Released	2025-01-31	2025-01-31T10:21:07.203Z	2025-01-31T10:21:07.203Z	SUB15050760	S1ShotgunMAGs109	rhizosphere metagenome
SAMN46497105	RegmiSDN_1090	PRJNA1126017		Released	2025-01-31	2025-01-31T12:14:06.706Z	2025-01-31T12:14:06.706Z	SUB15052511	S2ShotgunMAGs1090	rhizosphere metagenome
SAMN46497106	RegmiSDN_1091	PRJNA1126017		Released	2025-01-31	2025-01-31T12:14:06.716Z	2025-01-31T12:14:06.716Z	SUB15052511	S2ShotgunMAGs1091	rhizosphere metagenome
SAMN46497107	RegmiSDN_1092	PRJNA1126017		Released	2025-01-31	2025-01-31T12:14:06.723Z	2025-01-31T12:14:06.723Z	SUB15052511	S2ShotgunMAGs1092	rhizosphere metagenome
SAMN46497108	RegmiSDN_1093	PRJNA1126017		Released	2025-01-31	2025-01-31T12:14:06.733Z	2025-01-31T12:14:06.733Z	SUB15052511	S2ShotgunMAGs1093	rhizosphere metagenome
SAMN46497109	RegmiSDN_1094	PRJNA1126017		Released	2025-01-31	2025-01-31T12:14:06.743Z	2025-01-31T12:14:06.743Z	SUB15052511	S2ShotgunMAGs1094	rhizosphere metagenome
SAMN46497110	RegmiSDN_1095	PRJNA1126017		Released	2025-01-31	2025-01-31T12:14:06.750Z	2025-01-31T12:14:06.750Z	SUB15052511	S2ShotgunMAGs1095	rhizosphere metagenome
SAMN46497111	RegmiSDN_1096	PRJNA1126017		Released	2025-01-31	2025-01-31T12:14:06.760Z	2025-01-31T12:14:06.760Z	SUB15052511	S2ShotgunMAGs1096	rhizosphere metagenome
SAMN46497112	RegmiSDN_1097	PRJNA1126017		Released	2025-01-31	2025-01-31T12:14:06.770Z	2025-01-31T12:14:06.770Z	SUB15052511	S2ShotgunMAGs1097	rhizosphere metagenome
SAMN46497113	RegmiSDN_1098	PRJNA1126017		Released	2025-01-31	2025-01-31T12:14:06.776Z	2025-01-31T12:14:06.776Z	SUB15052511	S2ShotgunMAGs1098	rhizosphere metagenome
SAMN46497114	RegmiSDN_1099	PRJNA1126017		Released	2025-01-31	2025-01-31T12:14:06.786Z	2025-01-31T12:14:06.786Z	SUB15052511	S2ShotgunMAGs1099	rhizosphere metagenome
SAMN46495724	RegmiSDN_11	PRJNA1126017		Released	2025-01-31	2025-01-31T10:21:06.046Z	2025-01-31T10:21:06.046Z	SUB15050760	S1HiC_bin_1MAGs11	rhizosphere metagenome
SAMN46495823	RegmiSDN_110	PRJNA1126017		Released	2025-01-31	2025-01-31T10:21:07.213Z	2025-01-31T10:21:07.213Z	SUB15050760	S1ShotgunMAGs110	rhizosphere metagenome
SAMN46497115	RegmiSDN_1100	PRJNA1126017		Released	2025-01-31	2025-01-31T12:14:06.796Z	2025-01-31T12:14:06.796Z	SUB15052511	S2ShotgunMAGs1100	rhizosphere metagenome
SAMN46497116	RegmiSDN_1101	PRJNA1126017		Released	2025-01-31	2025-01-31T12:14:06.810Z	2025-01-31T12:14:06.810Z	SUB15052511	S2ShotgunMAGs1101	rhizosphere metagenome
SAMN46497117	RegmiSDN_1102	PRJNA1126017		Released	2025-01-31	2025-01-31T12:14:06.820Z	2025-01-31T12:14:06.820Z	SUB15052511	S2ShotgunMAGs1102	rhizosphere metagenome
SAMN46497118	RegmiSDN_1103	PRJNA1126017		Released	2025-01-31	2025-01-31T12:14:06.830Z	2025-01-31T12:14:06.830Z	SUB15052511	S2ShotgunMAGs1103	rhizosphere metagenome
SAMN46497119	RegmiSDN_1104	PRJNA1126017		Released	2025-01-31	2025-01-31T12:14:06.836Z	2025-01-31T12:14:06.836Z	SUB15052511	S2ShotgunMAGs1104	rhizosphere metagenome
SAMN46497120	RegmiSDN_1105	PRJNA1126017		Released	2025-01-31	2025-01-31T12:14:06.846Z	2025-01-31T12:14:06.846Z	SUB15052511	S2ShotgunMAGs1105	rhizosphere metagenome
SAMN46497121	RegmiSDN_1106	PRJNA1126017		Released	2025-01-31	2025-01-31T12:14:06.856Z	2025-01-31T12:14:06.856Z	SUB15052511	S2ShotgunMAGs1106	rhizosphere metagenome
SAMN46497122	RegmiSDN_1107	PRJNA1126017		Released	2025-01-31	2025-01-31T12:14:06.863Z	2025-01-31T12:14:06.863Z	SUB15052511	S2ShotgunMAGs1107	rhizosphere metagenome
SAMN46497123	RegmiSDN_1108	PRJNA1126017		Released	2025-01-31	2025-01-31T12:14:06.873Z	2025-01-31T12:14:06.873Z	SUB15052511	S2ShotgunMAGs1108	rhizosphere metagenome
SAMN46497124	RegmiSDN_1109	PRJNA1126017		Released	2025-01-31	2025-01-31T12:14:06.883Z	2025-01-31T12:14:06.883Z	SUB15052511	S2ShotgunMAGs1109	rhizosphere metagenome
SAMN46495824	RegmiSDN_111	PRJNA1126017		Released	2025-01-31	2025-01-31T10:21:07.223Z	2025-01-31T10:21:07.223Z	SUB15050760	S1ShotgunMAGs111	rhizosphere metagenome
SAMN46497125	RegmiSDN_1110	PRJNA1126017		Released	2025-01-31	2025-01-31T12:14:06.890Z	2025-01-31T12:14:06.890Z	SUB15052511	S2ShotgunMAGs1110	rhizosphere metagenome
SAMN46497126	RegmiSDN_1111	PRJNA1126017		Released	2025-01-31	2025-01-31T12:14:06.900Z	2025-01-31T12:14:06.900Z	SUB15052511	S2ShotgunMAGs1111	rhizosphere metagenome
SAMN46497127	RegmiSDN_1112	PRJNA1126017		Released	2025-01-31	2025-01-31T12:14:06.910Z	2025-01-31T12:14:06.910Z	SUB15052511	S2ShotgunMAGs1112	rhizosphere metagenome
SAMN46497128	RegmiSDN_1113	PRJNA1126017		Released	2025-01-31	2025-01-31T12:14:06.920Z	2025-01-31T12:14:06.920Z	SUB15052511	S2ShotgunMAGs1113	rhizosphere metagenome
SAMN46497129	RegmiSDN_1114	PRJNA1126017		Released	2025-01-31	2025-01-31T12:14:06.930Z	2025-01-31T12:14:06.930Z	SUB15052511	S2ShotgunMAGs1114	rhizosphere metagenome
SAMN46497130	RegmiSDN_1115	PRJNA1126017		Released	2025-01-31	2025-01-31T12:14:06.936Z	2025-01-31T12:14:06.936Z	SUB15052511	S2ShotgunMAGs1115	rhizosphere metagenome
SAMN46497131	RegmiSDN_1116	PRJNA1126017		Released	2025-01-31	2025-01-31T12:14:06.946Z	2025-01-31T12:14:06.946Z	SUB15052511	S2ShotgunMAGs1116	rhizosphere metagenome
SAMN46497132	RegmiSDN_1117	PRJNA1126017		Released	2025-01-31	2025-01-31T12:14:06.956Z	2025-01-31T12:14:06.956Z	SUB15052511	S2ShotgunMAGs1117	rhizosphere metagenome
SAMN46497133	RegmiSDN_1118	PRJNA1126017		Released	2025-01-31	2025-01-31T12:14:06.963Z	2025-01-31T12:14:06.963Z	SUB15052511	S2ShotgunMAGs1118	rhizosphere metagenome
SAMN46497134	RegmiSDN_1119	PRJNA1126017		Released	2025-01-31	2025-01-31T12:14:06.973Z	2025-01-31T12:14:06.973Z	SUB15052511	S2ShotgunMAGs1119	rhizosphere metagenome
SAMN46495825	RegmiSDN_112	PRJNA1126017		Released	2025-01-31	2025-01-31T10:21:07.236Z	2025-01-31T10:21:07.236Z	SUB15050760	S1ShotgunMAGs112	rhizosphere metagenome
SAMN46497135	RegmiSDN_1120	PRJNA1126017		Released	2025-01-31	2025-01-31T12:14:06.983Z	2025-01-31T12:14:06.983Z	SUB15052511	S2ShotgunMAGs1120	rhizosphere metagenome
SAMN46497136	RegmiSDN_1121	PRJNA1126017		Released	2025-01-31	2025-01-31T12:14:06.990Z	2025-01-31T12:14:06.990Z	SUB15052511	S2ShotgunMAGs1121	rhizosphere metagenome
SAMN46497137	RegmiSDN_1122	PRJNA1126017		Released	2025-01-31	2025-01-31T12:14:07.003Z	2025-01-31T12:14:07.003Z	SUB15052511	S2ShotgunMAGs1122	rhizosphere metagenome
SAMN46497138	RegmiSDN_1123	PRJNA1126017		Released	2025-01-31	2025-01-31T12:14:07.013Z	2025-01-31T12:14:07.013Z	SUB15052511	S2ShotgunMAGs1123	rhizosphere metagenome
SAMN46497139	RegmiSDN_1124	PRJNA1126017		Released	2025-01-31	2025-01-31T12:14:07.020Z	2025-01-31T12:14:07.020Z	SUB15052511	S2ShotgunMAGs1124	rhizosphere metagenome
SAMN46497140	RegmiSDN_1125	PRJNA1126017		Released	2025-01-31	2025-01-31T12:14:07.030Z	2025-01-31T12:14:07.030Z	SUB15052511	S2ShotgunMAGs1125	rhizosphere metagenome
SAMN46497141	RegmiSDN_1126	PRJNA1126017		Released	2025-01-31	2025-01-31T12:14:07.040Z	2025-01-31T12:14:07.040Z	SUB15052511	S2ShotgunMAGs1126	rhizosphere metagenome
SAMN46497142	RegmiSDN_1127	PRJNA1126017		Released	2025-01-31	2025-01-31T12:14:07.050Z	2025-01-31T12:14:07.050Z	SUB15052511	S2ShotgunMAGs1127	rhizosphere metagenome
SAMN46497143	RegmiSDN_1128	PRJNA1126017		Released	2025-01-31	2025-01-31T12:14:07.060Z	2025-01-31T12:14:07.060Z	SUB15052511	S2ShotgunMAGs1128	rhizosphere metagenome
SAMN46497144	RegmiSDN_1129	PRJNA1126017		Released	2025-01-31	2025-01-31T12:14:07.070Z	2025-01-31T12:14:07.070Z	SUB15052511	S2ShotgunMAGs1129	rhizosphere metagenome
SAMN46495826	RegmiSDN_113	PRJNA1126017		Released	2025-01-31	2025-01-31T10:21:07.250Z	2025-01-31T10:21:07.250Z	SUB15050760	S1ShotgunMAGs113	rhizosphere metagenome
SAMN46497145	RegmiSDN_1130	PRJNA1126017		Released	2025-01-31	2025-01-31T12:14:07.080Z	2025-01-31T12:14:07.080Z	SUB15052511	S2ShotgunMAGs1130	rhizosphere metagenome
SAMN46497146	RegmiSDN_1131	PRJNA1126017		Released	2025-01-31	2025-01-31T12:14:07.090Z	2025-01-31T12:14:07.090Z	SUB15052511	S2ShotgunMAGs1131	rhizosphere metagenome
SAMN46497147	RegmiSDN_1132	PRJNA1126017		Released	2025-01-31	2025-01-31T12:14:07.100Z	2025-01-31T12:14:07.100Z	SUB15052511	S2ShotgunMAGs1132	rhizosphere metagenome
SAMN46497148	RegmiSDN_1133	PRJNA1126017		Released	2025-01-31	2025-01-31T12:14:07.106Z	2025-01-31T12:14:07.106Z	SUB15052511	S2ShotgunMAGs1133	rhizosphere metagenome
SAMN46497149	RegmiSDN_1134	PRJNA1126017		Released	2025-01-31	2025-01-31T12:14:07.116Z	2025-01-31T12:14:07.116Z	SUB15052511	S2ShotgunMAGs1134	rhizosphere metagenome
SAMN46497150	RegmiSDN_1135	PRJNA1126017		Released	2025-01-31	2025-01-31T12:14:07.126Z	2025-01-31T12:14:07.126Z	SUB15052511	S2ShotgunMAGs1135	rhizosphere metagenome
SAMN46497151	RegmiSDN_1136	PRJNA1126017		Released	2025-01-31	2025-01-31T12:14:07.136Z	2025-01-31T12:14:07.136Z	SUB15052511	S2ShotgunMAGs1136	rhizosphere metagenome
SAMN46497152	RegmiSDN_1137	PRJNA1126017		Released	2025-01-31	2025-01-31T12:14:07.143Z	2025-01-31T12:14:07.143Z	SUB15052511	S2ShotgunMAGs1137	rhizosphere metagenome
SAMN46497153	RegmiSDN_1138	PRJNA1126017		Released	2025-01-31	2025-01-31T12:14:07.153Z	2025-01-31T12:14:07.153Z	SUB15052511	S2ShotgunMAGs1138	rhizosphere metagenome
SAMN46497154	RegmiSDN_1139	PRJNA1126017		Released	2025-01-31	2025-01-31T12:14:07.163Z	2025-01-31T12:14:07.163Z	SUB15052511	S2ShotgunMAGs1139	rhizosphere metagenome
SAMN46495827	RegmiSDN_114	PRJNA1126017		Released	2025-01-31	2025-01-31T10:21:07.260Z	2025-01-31T10:21:07.260Z	SUB15050760	S1ShotgunMAGs114	rhizosphere metagenome
SAMN46497155	RegmiSDN_1140	PRJNA1126017		Released	2025-01-31	2025-01-31T12:14:07.173Z	2025-01-31T12:14:07.173Z	SUB15052511	S2ShotgunMAGs1140	rhizosphere metagenome
SAMN46497156	RegmiSDN_1141	PRJNA1126017		Released	2025-01-31	2025-01-31T12:14:07.183Z	2025-01-31T12:14:07.183Z	SUB15052511	S2ShotgunMAGs1141	rhizosphere metagenome
SAMN46497157	RegmiSDN_1142	PRJNA1126017		Released	2025-01-31	2025-01-31T12:14:07.193Z	2025-01-31T12:14:07.193Z	SUB15052511	S2ShotgunMAGs1142	rhizosphere metagenome
SAMN46497158	RegmiSDN_1143	PRJNA1126017		Released	2025-01-31	2025-01-31T12:14:07.200Z	2025-01-31T12:14:07.200Z	SUB15052511	S2ShotgunMAGs1143	rhizosphere metagenome
SAMN46497159	RegmiSDN_1144	PRJNA1126017		Released	2025-01-31	2025-01-31T12:14:07.210Z	2025-01-31T12:14:07.210Z	SUB15052511	S2ShotgunMAGs1144	rhizosphere metagenome
SAMN46497160	RegmiSDN_1145	PRJNA1126017		Released	2025-01-31	2025-01-31T12:14:07.220Z	2025-01-31T12:14:07.220Z	SUB15052511	S2ShotgunMAGs1145	rhizosphere metagenome
SAMN46497161	RegmiSDN_1146	PRJNA1126017		Released	2025-01-31	2025-01-31T12:14:07.230Z	2025-01-31T12:14:07.230Z	SUB15052511	S2ShotgunMAGs1146	rhizosphere metagenome
SAMN46497162	RegmiSDN_1147	PRJNA1126017		Released	2025-01-31	2025-01-31T12:14:07.240Z	2025-01-31T12:14:07.240Z	SUB15052511	S2ShotgunMAGs1147	rhizosphere metagenome
SAMN46497163	RegmiSDN_1148	PRJNA1126017		Released	2025-01-31	2025-01-31T12:14:07.246Z	2025-01-31T12:14:07.246Z	SUB15052511	S2ShotgunMAGs1148	rhizosphere metagenome
SAMN46497164	RegmiSDN_1149	PRJNA1126017		Released	2025-01-31	2025-01-31T12:14:07.256Z	2025-01-31T12:14:07.256Z	SUB15052511	S2ShotgunMAGs1149	rhizosphere metagenome
SAMN46495828	RegmiSDN_115	PRJNA1126017		Released	2025-01-31	2025-01-31T10:21:07.270Z	2025-01-31T10:21:07.270Z	SUB15050760	S1ShotgunMAGs115	rhizosphere metagenome
SAMN46497165	RegmiSDN_1150	PRJNA1126017		Released	2025-01-31	2025-01-31T12:14:07.266Z	2025-01-31T12:14:07.266Z	SUB15052511	S2ShotgunMAGs1150	rhizosphere metagenome
SAMN46497166	RegmiSDN_1151	PRJNA1126017		Released	2025-01-31	2025-01-31T12:14:07.273Z	2025-01-31T12:14:07.273Z	SUB15052511	S2ShotgunMAGs1151	rhizosphere metagenome
SAMN46497167	RegmiSDN_1152	PRJNA1126017		Released	2025-01-31	2025-01-31T12:14:07.283Z	2025-01-31T12:14:07.283Z	SUB15052511	S2ShotgunMAGs1152	rhizosphere metagenome
SAMN46497168	RegmiSDN_1153	PRJNA1126017		Released	2025-01-31	2025-01-31T12:14:07.293Z	2025-01-31T12:14:07.293Z	SUB15052511	S2ShotgunMAGs1153	rhizosphere metagenome
SAMN46497169	RegmiSDN_1154	PRJNA1126017		Released	2025-01-31	2025-01-31T12:14:07.300Z	2025-01-31T12:14:07.300Z	SUB15052511	S2ShotgunMAGs1154	rhizosphere metagenome
SAMN46497170	RegmiSDN_1155	PRJNA1126017		Released	2025-01-31	2025-01-31T12:14:07.310Z	2025-01-31T12:14:07.310Z	SUB15052511	S2ShotgunMAGs1155	rhizosphere metagenome
SAMN46497171	RegmiSDN_1156	PRJNA1126017		Released	2025-01-31	2025-01-31T12:14:07.320Z	2025-01-31T12:14:07.320Z	SUB15052511	S2ShotgunMAGs1156	rhizosphere metagenome
SAMN46497172	RegmiSDN_1157	PRJNA1126017		Released	2025-01-31	2025-01-31T12:14:07.330Z	2025-01-31T12:14:07.330Z	SUB15052511	S2ShotgunMAGs1157	rhizosphere metagenome
SAMN46497173	RegmiSDN_1158	PRJNA1126017		Released	2025-01-31	2025-01-31T12:14:07.340Z	2025-01-31T12:14:07.340Z	SUB15052511	S2ShotgunMAGs1158	rhizosphere metagenome
SAMN46497174	RegmiSDN_1159	PRJNA1126017		Released	2025-01-31	2025-01-31T12:14:07.346Z	2025-01-31T12:14:07.346Z	SUB15052511	S2ShotgunMAGs1159	rhizosphere metagenome
SAMN46495829	RegmiSDN_116	PRJNA1126017		Released	2025-01-31	2025-01-31T10:21:07.283Z	2025-01-31T10:21:07.283Z	SUB15050760	S1ShotgunMAGs116	rhizosphere metagenome
SAMN46497175	RegmiSDN_1160	PRJNA1126017		Released	2025-01-31	2025-01-31T12:14:07.356Z	2025-01-31T12:14:07.356Z	SUB15052511	S2ShotgunMAGs1160	rhizosphere metagenome
SAMN46497176	RegmiSDN_1161	PRJNA1126017		Released	2025-01-31	2025-01-31T12:14:07.366Z	2025-01-31T12:14:07.366Z	SUB15052511	S2ShotgunMAGs1161	rhizosphere metagenome
SAMN46497177	RegmiSDN_1162	PRJNA1126017		Released	2025-01-31	2025-01-31T12:14:07.376Z	2025-01-31T12:14:07.376Z	SUB15052511	S2ShotgunMAGs1162	rhizosphere metagenome
SAMN46497178	RegmiSDN_1163	PRJNA1126017		Released	2025-01-31	2025-01-31T12:14:07.383Z	2025-01-31T12:14:07.383Z	SUB15052511	S2ShotgunMAGs1163	rhizosphere metagenome
SAMN46497179	RegmiSDN_1164	PRJNA1126017		Released	2025-01-31	2025-01-31T12:14:07.396Z	2025-01-31T12:14:07.396Z	SUB15052511	S2ShotgunMAGs1164	rhizosphere metagenome
SAMN46497180	RegmiSDN_1165	PRJNA1126017		Released	2025-01-31	2025-01-31T12:14:07.403Z	2025-01-31T12:14:07.403Z	SUB15052511	S2ShotgunMAGs1165	rhizosphere metagenome
SAMN46497181	RegmiSDN_1166	PRJNA1126017		Released	2025-01-31	2025-01-31T12:14:07.413Z	2025-01-31T12:14:07.413Z	SUB15052511	S2ShotgunMAGs1166	rhizosphere metagenome
SAMN46497182	RegmiSDN_1167	PRJNA1126017		Released	2025-01-31	2025-01-31T12:14:07.423Z	2025-01-31T12:14:07.423Z	SUB15052511	S2ShotgunMAGs1167	rhizosphere metagenome
SAMN46497183	RegmiSDN_1168	PRJNA1126017		Released	2025-01-31	2025-01-31T12:14:07.436Z	2025-01-31T12:14:07.436Z	SUB15052511	S2ShotgunMAGs1168	rhizosphere metagenome
SAMN46497184	RegmiSDN_1169	PRJNA1126017		Released	2025-01-31	2025-01-31T12:14:07.443Z	2025-01-31T12:14:07.443Z	SUB15052511	S2ShotgunMAGs1169	rhizosphere metagenome
SAMN46495830	RegmiSDN_117	PRJNA1126017		Released	2025-01-31	2025-01-31T10:21:07.293Z	2025-01-31T10:21:07.293Z	SUB15050760	S1ShotgunMAGs117	rhizosphere metagenome
SAMN46497185	RegmiSDN_1170	PRJNA1126017		Released	2025-01-31	2025-01-31T12:14:07.453Z	2025-01-31T12:14:07.453Z	SUB15052511	S2ShotgunMAGs1170	rhizosphere metagenome
SAMN46497186	RegmiSDN_1171	PRJNA1126017		Released	2025-01-31	2025-01-31T12:14:07.463Z	2025-01-31T12:14:07.463Z	SUB15052511	S2ShotgunMAGs1171	rhizosphere metagenome
SAMN46497187	RegmiSDN_1172	PRJNA1126017		Released	2025-01-31	2025-01-31T12:14:07.470Z	2025-01-31T12:14:07.470Z	SUB15052511	S2ShotgunMAGs1172	rhizosphere metagenome
SAMN46497188	RegmiSDN_1173	PRJNA1126017		Released	2025-01-31	2025-01-31T12:14:07.480Z	2025-01-31T12:14:07.480Z	SUB15052511	S2ShotgunMAGs1173	rhizosphere metagenome
SAMN46497189	RegmiSDN_1174	PRJNA1126017		Released	2025-01-31	2025-01-31T12:14:07.490Z	2025-01-31T12:14:07.490Z	SUB15052511	S2ShotgunMAGs1174	rhizosphere metagenome
SAMN46497190	RegmiSDN_1175	PRJNA1126017		Released	2025-01-31	2025-01-31T12:14:07.500Z	2025-01-31T12:14:07.500Z	SUB15052511	S2ShotgunMAGs1175	rhizosphere metagenome
SAMN46497191	RegmiSDN_1176	PRJNA1126017		Released	2025-01-31	2025-01-31T12:14:07.506Z	2025-01-31T12:14:07.506Z	SUB15052511	S2ShotgunMAGs1176	rhizosphere metagenome
SAMN46497192	RegmiSDN_1177	PRJNA1126017		Released	2025-01-31	2025-01-31T12:14:07.516Z	2025-01-31T12:14:07.516Z	SUB15052511	S2ShotgunMAGs1177	rhizosphere metagenome
SAMN46497193	RegmiSDN_1178	PRJNA1126017		Released	2025-01-31	2025-01-31T12:14:07.526Z	2025-01-31T12:14:07.526Z	SUB15052511	S2ShotgunMAGs1178	rhizosphere metagenome
SAMN46497194	RegmiSDN_1179	PRJNA1126017		Released	2025-01-31	2025-01-31T12:14:07.536Z	2025-01-31T12:14:07.536Z	SUB15052511	S2ShotgunMAGs1179	rhizosphere metagenome
SAMN46495831	RegmiSDN_118	PRJNA1126017		Released	2025-01-31	2025-01-31T10:21:07.303Z	2025-01-31T10:21:07.303Z	SUB15050760	S1ShotgunMAGs118	rhizosphere metagenome
SAMN46497195	RegmiSDN_1180	PRJNA1126017		Released	2025-01-31	2025-01-31T12:14:07.543Z	2025-01-31T12:14:07.543Z	SUB15052511	S2ShotgunMAGs1180	rhizosphere metagenome
SAMN46497196	RegmiSDN_1181	PRJNA1126017		Released	2025-01-31	2025-01-31T12:14:07.553Z	2025-01-31T12:14:07.553Z	SUB15052511	S2ShotgunMAGs1181	rhizosphere metagenome
SAMN46497197	RegmiSDN_1182	PRJNA1126017		Released	2025-01-31	2025-01-31T12:14:07.563Z	2025-01-31T12:14:07.563Z	SUB15052511	S2ShotgunMAGs1182	rhizosphere metagenome
SAMN46497198	RegmiSDN_1183	PRJNA1126017		Released	2025-01-31	2025-01-31T12:14:07.573Z	2025-01-31T12:14:07.573Z	SUB15052511	S2ShotgunMAGs1183	rhizosphere metagenome
SAMN46497199	RegmiSDN_1184	PRJNA1126017		Released	2025-01-31	2025-01-31T12:14:07.583Z	2025-01-31T12:14:07.583Z	SUB15052511	S2ShotgunMAGs1184	rhizosphere metagenome
SAMN46497200	RegmiSDN_1185	PRJNA1126017		Released	2025-01-31	2025-01-31T12:14:07.590Z	2025-01-31T12:14:07.590Z	SUB15052511	S2ShotgunMAGs1185	rhizosphere metagenome
SAMN46497201	RegmiSDN_1186	PRJNA1126017		Released	2025-01-31	2025-01-31T12:14:07.600Z	2025-01-31T12:14:07.600Z	SUB15052511	S2ShotgunMAGs1186	rhizosphere metagenome
SAMN46497202	RegmiSDN_1187	PRJNA1126017		Released	2025-01-31	2025-01-31T12:14:07.610Z	2025-01-31T12:14:07.610Z	SUB15052511	S2ShotgunMAGs1187	rhizosphere metagenome
SAMN46497203	RegmiSDN_1188	PRJNA1126017		Released	2025-01-31	2025-01-31T12:14:07.620Z	2025-01-31T12:14:07.620Z	SUB15052511	S2ShotgunMAGs1188	rhizosphere metagenome
SAMN46497204	RegmiSDN_1189	PRJNA1126017		Released	2025-01-31	2025-01-31T12:14:07.630Z	2025-01-31T12:14:07.630Z	SUB15052511	S2ShotgunMAGs1189	rhizosphere metagenome
SAMN46495832	RegmiSDN_119	PRJNA1126017		Released	2025-01-31	2025-01-31T10:21:07.320Z	2025-01-31T10:21:07.320Z	SUB15050760	S1ShotgunMAGs119	rhizosphere metagenome
SAMN46497205	RegmiSDN_1190	PRJNA1126017		Released	2025-01-31	2025-01-31T12:14:07.636Z	2025-01-31T12:14:07.636Z	SUB15052511	S2ShotgunMAGs1190	rhizosphere metagenome
SAMN46497206	RegmiSDN_1191	PRJNA1126017		Released	2025-01-31	2025-01-31T12:14:07.646Z	2025-01-31T12:14:07.646Z	SUB15052511	S2ShotgunMAGs1191	rhizosphere metagenome
SAMN46497207	RegmiSDN_1192	PRJNA1126017		Released	2025-01-31	2025-01-31T12:14:07.656Z	2025-01-31T12:14:07.656Z	SUB15052511	S2ShotgunMAGs1192	rhizosphere metagenome
SAMN46497208	RegmiSDN_1193	PRJNA1126017		Released	2025-01-31	2025-01-31T12:14:07.663Z	2025-01-31T12:14:07.663Z	SUB15052511	S2ShotgunMAGs1193	rhizosphere metagenome
SAMN46497209	RegmiSDN_1194	PRJNA1126017		Released	2025-01-31	2025-01-31T12:14:07.673Z	2025-01-31T12:14:07.673Z	SUB15052511	S2ShotgunMAGs1194	rhizosphere metagenome
SAMN46497210	RegmiSDN_1195	PRJNA1126017		Released	2025-01-31	2025-01-31T12:14:07.683Z	2025-01-31T12:14:07.683Z	SUB15052511	S2ShotgunMAGs1195	rhizosphere metagenome
SAMN46497211	RegmiSDN_1196	PRJNA1126017		Released	2025-01-31	2025-01-31T12:14:07.690Z	2025-01-31T12:14:07.690Z	SUB15052511	S2ShotgunMAGs1196	rhizosphere metagenome
SAMN46497212	RegmiSDN_1197	PRJNA1126017		Released	2025-01-31	2025-01-31T12:14:07.700Z	2025-01-31T12:14:07.700Z	SUB15052511	S2ShotgunMAGs1197	rhizosphere metagenome
SAMN46497213	RegmiSDN_1198	PRJNA1126017		Released	2025-01-31	2025-01-31T12:14:07.710Z	2025-01-31T12:14:07.710Z	SUB15052511	S2ShotgunMAGs1198	rhizosphere metagenome
SAMN46497214	RegmiSDN_1199	PRJNA1126017		Released	2025-01-31	2025-01-31T12:14:07.716Z	2025-01-31T12:14:07.716Z	SUB15052511	S2ShotgunMAGs1199	rhizosphere metagenome
SAMN46495725	RegmiSDN_12	PRJNA1126017		Released	2025-01-31	2025-01-31T10:21:06.060Z	2025-01-31T10:21:06.060Z	SUB15050760	S1HiC_bin_20MAGs12	rhizosphere metagenome
SAMN46495833	RegmiSDN_120	PRJNA1126017		Released	2025-01-31	2025-01-31T10:21:07.330Z	2025-01-31T10:21:07.330Z	SUB15050760	S1ShotgunMAGs120	rhizosphere metagenome
SAMN46497215	RegmiSDN_1200	PRJNA1126017		Released	2025-01-31	2025-01-31T12:14:07.726Z	2025-01-31T12:14:07.726Z	SUB15052511	S2ShotgunMAGs1200	rhizosphere metagenome
SAMN46497216	RegmiSDN_1201	PRJNA1126017		Released	2025-01-31	2025-01-31T12:14:07.733Z	2025-01-31T12:14:07.733Z	SUB15052511	S2ShotgunMAGs1201	rhizosphere metagenome
SAMN46497217	RegmiSDN_1202	PRJNA1126017		Released	2025-01-31	2025-01-31T12:14:07.743Z	2025-01-31T12:14:07.743Z	SUB15052511	S2ShotgunMAGs1202	rhizosphere metagenome
SAMN46497218	RegmiSDN_1203	PRJNA1126017		Released	2025-01-31	2025-01-31T12:14:07.750Z	2025-01-31T12:14:07.750Z	SUB15052511	S2ShotgunMAGs1203	rhizosphere metagenome
SAMN46497219	RegmiSDN_1204	PRJNA1126017		Released	2025-01-31	2025-01-31T12:14:07.760Z	2025-01-31T12:14:07.760Z	SUB15052511	S2ShotgunMAGs1204	rhizosphere metagenome
SAMN46497220	RegmiSDN_1205	PRJNA1126017		Released	2025-01-31	2025-01-31T12:14:07.770Z	2025-01-31T12:14:07.770Z	SUB15052511	S2ShotgunMAGs1205	rhizosphere metagenome
SAMN46497221	RegmiSDN_1206	PRJNA1126017		Released	2025-01-31	2025-01-31T12:14:07.780Z	2025-01-31T12:14:07.780Z	SUB15052511	S2ShotgunMAGs1206	rhizosphere metagenome
SAMN46497222	RegmiSDN_1207	PRJNA1126017		Released	2025-01-31	2025-01-31T12:14:07.786Z	2025-01-31T12:14:07.786Z	SUB15052511	S2ShotgunMAGs1207	rhizosphere metagenome
SAMN46497223	RegmiSDN_1208	PRJNA1126017		Released	2025-01-31	2025-01-31T12:14:07.796Z	2025-01-31T12:14:07.796Z	SUB15052511	S2ShotgunMAGs1208	rhizosphere metagenome
SAMN46497224	RegmiSDN_1209	PRJNA1126017		Released	2025-01-31	2025-01-31T12:14:07.806Z	2025-01-31T12:14:07.806Z	SUB15052511	S2ShotgunMAGs1209	rhizosphere metagenome
SAMN46495834	RegmiSDN_121	PRJNA1126017		Released	2025-01-31	2025-01-31T10:21:07.340Z	2025-01-31T10:21:07.340Z	SUB15050760	S1ShotgunMAGs121	rhizosphere metagenome
SAMN46497225	RegmiSDN_1210	PRJNA1126017		Released	2025-01-31	2025-01-31T12:14:07.813Z	2025-01-31T12:14:07.813Z	SUB15052511	S2ShotgunMAGs1210	rhizosphere metagenome
SAMN46497226	RegmiSDN_1211	PRJNA1126017		Released	2025-01-31	2025-01-31T12:14:07.823Z	2025-01-31T12:14:07.823Z	SUB15052511	S2ShotgunMAGs1211	rhizosphere metagenome
SAMN46497227	RegmiSDN_1212	PRJNA1126017		Released	2025-01-31	2025-01-31T12:14:07.833Z	2025-01-31T12:14:07.833Z	SUB15052511	S2ShotgunMAGs1212	rhizosphere metagenome
SAMN46497228	RegmiSDN_1213	PRJNA1126017		Released	2025-01-31	2025-01-31T12:14:07.840Z	2025-01-31T12:14:07.840Z	SUB15052511	S2ShotgunMAGs1213	rhizosphere metagenome
SAMN46497229	RegmiSDN_1214	PRJNA1126017		Released	2025-01-31	2025-01-31T12:14:07.850Z	2025-01-31T12:14:07.850Z	SUB15052511	S2ShotgunMAGs1214	rhizosphere metagenome
SAMN46497230	RegmiSDN_1215	PRJNA1126017		Released	2025-01-31	2025-01-31T12:14:07.860Z	2025-01-31T12:14:07.860Z	SUB15052511	S2ShotgunMAGs1215	rhizosphere metagenome
SAMN46497231	RegmiSDN_1216	PRJNA1126017		Released	2025-01-31	2025-01-31T12:14:07.870Z	2025-01-31T12:14:07.870Z	SUB15052511	S2ShotgunMAGs1216	rhizosphere metagenome
SAMN46497232	RegmiSDN_1217	PRJNA1126017		Released	2025-01-31	2025-01-31T12:14:07.876Z	2025-01-31T12:14:07.876Z	SUB15052511	S2ShotgunMAGs1217	rhizosphere metagenome
SAMN46497233	RegmiSDN_1218	PRJNA1126017		Released	2025-01-31	2025-01-31T12:14:07.886Z	2025-01-31T12:14:07.886Z	SUB15052511	S2ShotgunMAGs1218	rhizosphere metagenome
SAMN46497234	RegmiSDN_1219	PRJNA1126017		Released	2025-01-31	2025-01-31T12:14:07.893Z	2025-01-31T12:14:07.893Z	SUB15052511	S2ShotgunMAGs1219	rhizosphere metagenome
SAMN46495835	RegmiSDN_122	PRJNA1126017		Released	2025-01-31	2025-01-31T10:21:07.350Z	2025-01-31T10:21:07.350Z	SUB15050760	S1ShotgunMAGs122	rhizosphere metagenome
SAMN46497235	RegmiSDN_1220	PRJNA1126017		Released	2025-01-31	2025-01-31T12:14:07.903Z	2025-01-31T12:14:07.903Z	SUB15052511	S2ShotgunMAGs1220	rhizosphere metagenome
SAMN46497236	RegmiSDN_1221	PRJNA1126017		Released	2025-01-31	2025-01-31T12:14:07.913Z	2025-01-31T12:14:07.913Z	SUB15052511	S2ShotgunMAGs1221	rhizosphere metagenome
SAMN46497237	RegmiSDN_1222	PRJNA1126017		Released	2025-01-31	2025-01-31T12:14:07.926Z	2025-01-31T12:14:07.926Z	SUB15052511	S2ShotgunMAGs1222	rhizosphere metagenome
SAMN46497238	RegmiSDN_1223	PRJNA1126017		Released	2025-01-31	2025-01-31T12:14:07.936Z	2025-01-31T12:14:07.936Z	SUB15052511	S2ShotgunMAGs1223	rhizosphere metagenome
SAMN46495836	RegmiSDN_123	PRJNA1126017		Released	2025-01-31	2025-01-31T10:21:07.363Z	2025-01-31T10:21:07.363Z	SUB15050760	S1ShotgunMAGs123	rhizosphere metagenome
SAMN46495837	RegmiSDN_124	PRJNA1126017		Released	2025-01-31	2025-01-31T10:21:07.373Z	2025-01-31T10:21:07.373Z	SUB15050760	S1ShotgunMAGs124	rhizosphere metagenome
SAMN46495838	RegmiSDN_125	PRJNA1126017		Released	2025-01-31	2025-01-31T10:21:07.383Z	2025-01-31T10:21:07.383Z	SUB15050760	S1ShotgunMAGs125	rhizosphere metagenome
SAMN46495839	RegmiSDN_126	PRJNA1126017		Released	2025-01-31	2025-01-31T10:21:07.393Z	2025-01-31T10:21:07.393Z	SUB15050760	S1ShotgunMAGs126	rhizosphere metagenome
SAMN46495840	RegmiSDN_127	PRJNA1126017		Released	2025-01-31	2025-01-31T10:21:07.406Z	2025-01-31T10:21:07.406Z	SUB15050760	S1ShotgunMAGs127	rhizosphere metagenome
SAMN46495841	RegmiSDN_128	PRJNA1126017		Released	2025-01-31	2025-01-31T10:21:07.420Z	2025-01-31T10:21:07.420Z	SUB15050760	S1ShotgunMAGs128	rhizosphere metagenome
SAMN46495842	RegmiSDN_129	PRJNA1126017		Released	2025-01-31	2025-01-31T10:21:07.430Z	2025-01-31T10:21:07.430Z	SUB15050760	S1ShotgunMAGs129	rhizosphere metagenome
SAMN46495726	RegmiSDN_13	PRJNA1126017		Released	2025-01-31	2025-01-31T10:21:06.070Z	2025-01-31T10:21:06.070Z	SUB15050760	S1HiC_bin_21MAGs13	rhizosphere metagenome
SAMN46495843	RegmiSDN_130	PRJNA1126017		Released	2025-01-31	2025-01-31T10:21:07.440Z	2025-01-31T10:21:07.440Z	SUB15050760	S1ShotgunMAGs130	rhizosphere metagenome
SAMN46495844	RegmiSDN_131	PRJNA1126017		Released	2025-01-31	2025-01-31T10:21:07.450Z	2025-01-31T10:21:07.450Z	SUB15050760	S1ShotgunMAGs131	rhizosphere metagenome
SAMN46495845	RegmiSDN_132	PRJNA1126017		Released	2025-01-31	2025-01-31T10:21:07.463Z	2025-01-31T10:21:07.463Z	SUB15050760	S1ShotgunMAGs132	rhizosphere metagenome
SAMN46495846	RegmiSDN_133	PRJNA1126017		Released	2025-01-31	2025-01-31T10:21:07.496Z	2025-01-31T10:21:07.496Z	SUB15050760	S1ShotgunMAGs133	rhizosphere metagenome
SAMN46495847	RegmiSDN_134	PRJNA1126017		Released	2025-01-31	2025-01-31T10:21:07.506Z	2025-01-31T10:21:07.506Z	SUB15050760	S1ShotgunMAGs134	rhizosphere metagenome
SAMN46495848	RegmiSDN_135	PRJNA1126017		Released	2025-01-31	2025-01-31T10:21:07.516Z	2025-01-31T10:21:07.516Z	SUB15050760	S1ShotgunMAGs135	rhizosphere metagenome
SAMN46495849	RegmiSDN_136	PRJNA1126017		Released	2025-01-31	2025-01-31T10:21:07.526Z	2025-01-31T10:21:07.526Z	SUB15050760	S1ShotgunMAGs136	rhizosphere metagenome
SAMN46495850	RegmiSDN_137	PRJNA1126017		Released	2025-01-31	2025-01-31T10:21:07.540Z	2025-01-31T10:21:07.540Z	SUB15050760	S1ShotgunMAGs137	rhizosphere metagenome
SAMN46495851	RegmiSDN_138	PRJNA1126017		Released	2025-01-31	2025-01-31T10:21:07.563Z	2025-01-31T10:21:07.563Z	SUB15050760	S1ShotgunMAGs138	rhizosphere metagenome
SAMN46495852	RegmiSDN_139	PRJNA1126017		Released	2025-01-31	2025-01-31T10:21:07.573Z	2025-01-31T10:21:07.573Z	SUB15050760	S1ShotgunMAGs139	rhizosphere metagenome
SAMN46495727	RegmiSDN_14	PRJNA1126017		Released	2025-01-31	2025-01-31T10:21:06.083Z	2025-01-31T10:21:06.083Z	SUB15050760	S1HiC_bin_22MAGs14	rhizosphere metagenome
SAMN46495853	RegmiSDN_140	PRJNA1126017		Released	2025-01-31	2025-01-31T10:21:07.590Z	2025-01-31T10:21:07.590Z	SUB15050760	S1ShotgunMAGs140	rhizosphere metagenome
SAMN46495854	RegmiSDN_141	PRJNA1126017		Released	2025-01-31	2025-01-31T10:21:07.600Z	2025-01-31T10:21:07.600Z	SUB15050760	S1ShotgunMAGs141	rhizosphere metagenome
SAMN46495855	RegmiSDN_142	PRJNA1126017		Released	2025-01-31	2025-01-31T10:21:07.610Z	2025-01-31T10:21:07.610Z	SUB15050760	S1ShotgunMAGs142	rhizosphere metagenome
SAMN46495856	RegmiSDN_143	PRJNA1126017		Released	2025-01-31	2025-01-31T10:21:07.623Z	2025-01-31T10:21:07.623Z	SUB15050760	S1ShotgunMAGs143	rhizosphere metagenome
SAMN46495857	RegmiSDN_144	PRJNA1126017		Released	2025-01-31	2025-01-31T10:21:07.633Z	2025-01-31T10:21:07.633Z	SUB15050760	S1ShotgunMAGs144	rhizosphere metagenome
SAMN46495858	RegmiSDN_145	PRJNA1126017		Released	2025-01-31	2025-01-31T10:21:07.643Z	2025-01-31T10:21:07.643Z	SUB15050760	S1ShotgunMAGs145	rhizosphere metagenome
SAMN46495859	RegmiSDN_146	PRJNA1126017		Released	2025-01-31	2025-01-31T10:21:07.653Z	2025-01-31T10:21:07.653Z	SUB15050760	S1ShotgunMAGs146	rhizosphere metagenome
SAMN46495860	RegmiSDN_147	PRJNA1126017		Released	2025-01-31	2025-01-31T10:21:07.666Z	2025-01-31T10:21:07.666Z	SUB15050760	S1ShotgunMAGs147	rhizosphere metagenome
SAMN46495861	RegmiSDN_148	PRJNA1126017		Released	2025-01-31	2025-01-31T10:21:07.676Z	2025-01-31T10:21:07.676Z	SUB15050760	S1ShotgunMAGs148	rhizosphere metagenome
SAMN46495862	RegmiSDN_149	PRJNA1126017		Released	2025-01-31	2025-01-31T10:21:07.690Z	2025-01-31T10:21:07.690Z	SUB15050760	S1ShotgunMAGs149	rhizosphere metagenome
SAMN46495728	RegmiSDN_15	PRJNA1126017		Released	2025-01-31	2025-01-31T10:21:06.090Z	2025-01-31T10:21:06.090Z	SUB15050760	S1HiC_bin_23MAGs15	rhizosphere metagenome
SAMN46495863	RegmiSDN_150	PRJNA1126017		Released	2025-01-31	2025-01-31T10:21:07.700Z	2025-01-31T10:21:07.700Z	SUB15050760	S1ShotgunMAGs150	rhizosphere metagenome
SAMN46495864	RegmiSDN_151	PRJNA1126017		Released	2025-01-31	2025-01-31T10:21:07.710Z	2025-01-31T10:21:07.710Z	SUB15050760	S1ShotgunMAGs151	rhizosphere metagenome
SAMN46495865	RegmiSDN_152	PRJNA1126017		Released	2025-01-31	2025-01-31T10:21:07.723Z	2025-01-31T10:21:07.723Z	SUB15050760	S1ShotgunMAGs152	rhizosphere metagenome
SAMN46495866	RegmiSDN_153	PRJNA1126017		Released	2025-01-31	2025-01-31T10:21:07.740Z	2025-01-31T10:21:07.740Z	SUB15050760	S1ShotgunMAGs153	rhizosphere metagenome
SAMN46495867	RegmiSDN_154	PRJNA1126017		Released	2025-01-31	2025-01-31T10:21:07.750Z	2025-01-31T10:21:07.750Z	SUB15050760	S1ShotgunMAGs154	rhizosphere metagenome
SAMN46495868	RegmiSDN_155	PRJNA1126017		Released	2025-01-31	2025-01-31T10:21:07.760Z	2025-01-31T10:21:07.760Z	SUB15050760	S1ShotgunMAGs155	rhizosphere metagenome
SAMN46495869	RegmiSDN_156	PRJNA1126017		Released	2025-01-31	2025-01-31T10:21:07.773Z	2025-01-31T10:21:07.773Z	SUB15050760	S1ShotgunMAGs156	rhizosphere metagenome
SAMN46495870	RegmiSDN_157	PRJNA1126017		Released	2025-01-31	2025-01-31T10:21:07.780Z	2025-01-31T10:21:07.780Z	SUB15050760	S1ShotgunMAGs157	rhizosphere metagenome
SAMN46495871	RegmiSDN_158	PRJNA1126017		Released	2025-01-31	2025-01-31T10:21:07.790Z	2025-01-31T10:21:07.790Z	SUB15050760	S1ShotgunMAGs158	rhizosphere metagenome
SAMN46495872	RegmiSDN_159	PRJNA1126017		Released	2025-01-31	2025-01-31T10:21:07.806Z	2025-01-31T10:21:07.806Z	SUB15050760	S1ShotgunMAGs159	rhizosphere metagenome
SAMN46495729	RegmiSDN_16	PRJNA1126017		Released	2025-01-31	2025-01-31T10:21:06.106Z	2025-01-31T10:21:06.106Z	SUB15050760	S1HiC_bin_24MAGs16	rhizosphere metagenome
SAMN46495873	RegmiSDN_160	PRJNA1126017		Released	2025-01-31	2025-01-31T10:21:07.813Z	2025-01-31T10:21:07.813Z	SUB15050760	S1ShotgunMAGs160	rhizosphere metagenome
SAMN46495874	RegmiSDN_161	PRJNA1126017		Released	2025-01-31	2025-01-31T10:21:07.823Z	2025-01-31T10:21:07.823Z	SUB15050760	S1ShotgunMAGs161	rhizosphere metagenome
SAMN46495875	RegmiSDN_162	PRJNA1126017		Released	2025-01-31	2025-01-31T10:21:07.836Z	2025-01-31T10:21:07.836Z	SUB15050760	S1ShotgunMAGs162	rhizosphere metagenome
SAMN46495876	RegmiSDN_163	PRJNA1126017		Released	2025-01-31	2025-01-31T10:21:07.850Z	2025-01-31T10:21:07.850Z	SUB15050760	S1ShotgunMAGs163	rhizosphere metagenome
SAMN46495877	RegmiSDN_164	PRJNA1126017		Released	2025-01-31	2025-01-31T10:21:07.863Z	2025-01-31T10:21:07.863Z	SUB15050760	S1ShotgunMAGs164	rhizosphere metagenome
SAMN46495878	RegmiSDN_165	PRJNA1126017		Released	2025-01-31	2025-01-31T10:21:07.876Z	2025-01-31T10:21:07.876Z	SUB15050760	S1ShotgunMAGs165	rhizosphere metagenome
SAMN46495879	RegmiSDN_166	PRJNA1126017		Released	2025-01-31	2025-01-31T10:21:07.890Z	2025-01-31T10:21:07.890Z	SUB15050760	S1ShotgunMAGs166	rhizosphere metagenome
SAMN46495880	RegmiSDN_167	PRJNA1126017		Released	2025-01-31	2025-01-31T10:21:07.900Z	2025-01-31T10:21:07.900Z	SUB15050760	S1ShotgunMAGs167	rhizosphere metagenome
SAMN46495881	RegmiSDN_168	PRJNA1126017		Released	2025-01-31	2025-01-31T10:21:07.913Z	2025-01-31T10:21:07.913Z	SUB15050760	S1ShotgunMAGs168	rhizosphere metagenome
SAMN46495882	RegmiSDN_169	PRJNA1126017		Released	2025-01-31	2025-01-31T10:21:07.930Z	2025-01-31T10:21:07.930Z	SUB15050760	S1ShotgunMAGs169	rhizosphere metagenome
SAMN46495730	RegmiSDN_17	PRJNA1126017		Released	2025-01-31	2025-01-31T10:21:06.113Z	2025-01-31T10:21:06.113Z	SUB15050760	S1HiC_bin_25MAGs17	rhizosphere metagenome
SAMN46495883	RegmiSDN_170	PRJNA1126017		Released	2025-01-31	2025-01-31T10:21:07.940Z	2025-01-31T10:21:07.940Z	SUB15050760	S1ShotgunMAGs170	rhizosphere metagenome
SAMN46495884	RegmiSDN_171	PRJNA1126017		Released	2025-01-31	2025-01-31T10:21:07.950Z	2025-01-31T10:21:07.950Z	SUB15050760	S1ShotgunMAGs171	rhizosphere metagenome
SAMN46495885	RegmiSDN_172	PRJNA1126017		Released	2025-01-31	2025-01-31T10:21:07.963Z	2025-01-31T10:21:07.963Z	SUB15050760	S1ShotgunMAGs172	rhizosphere metagenome
SAMN46495886	RegmiSDN_173	PRJNA1126017		Released	2025-01-31	2025-01-31T10:21:07.976Z	2025-01-31T10:21:07.976Z	SUB15050760	S1ShotgunMAGs173	rhizosphere metagenome
SAMN46495887	RegmiSDN_174	PRJNA1126017		Released	2025-01-31	2025-01-31T10:21:07.990Z	2025-01-31T10:21:07.990Z	SUB15050760	S1ShotgunMAGs174	rhizosphere metagenome
SAMN46495888	RegmiSDN_175	PRJNA1126017		Released	2025-01-31	2025-01-31T10:21:08.003Z	2025-01-31T10:21:08.003Z	SUB15050760	S1ShotgunMAGs175	rhizosphere metagenome
SAMN46495889	RegmiSDN_176	PRJNA1126017		Released	2025-01-31	2025-01-31T10:21:08.016Z	2025-01-31T10:21:08.016Z	SUB15050760	S1ShotgunMAGs176	rhizosphere metagenome
SAMN46495890	RegmiSDN_177	PRJNA1126017		Released	2025-01-31	2025-01-31T10:21:08.030Z	2025-01-31T10:21:08.030Z	SUB15050760	S1ShotgunMAGs177	rhizosphere metagenome
SAMN46495891	RegmiSDN_178	PRJNA1126017		Released	2025-01-31	2025-01-31T10:21:08.043Z	2025-01-31T10:21:08.043Z	SUB15050760	S1ShotgunMAGs178	rhizosphere metagenome
SAMN46495892	RegmiSDN_179	PRJNA1126017		Released	2025-01-31	2025-01-31T10:21:08.050Z	2025-01-31T10:21:08.050Z	SUB15050760	S1ShotgunMAGs179	rhizosphere metagenome
SAMN46495731	RegmiSDN_18	PRJNA1126017		Released	2025-01-31	2025-01-31T10:21:06.126Z	2025-01-31T10:21:06.126Z	SUB15050760	S1HiC_bin_26MAGs18	rhizosphere metagenome
SAMN46495893	RegmiSDN_180	PRJNA1126017		Released	2025-01-31	2025-01-31T10:21:08.063Z	2025-01-31T10:21:08.063Z	SUB15050760	S1ShotgunMAGs180	rhizosphere metagenome
SAMN46495894	RegmiSDN_181	PRJNA1126017		Released	2025-01-31	2025-01-31T10:21:08.073Z	2025-01-31T10:21:08.073Z	SUB15050760	S1ShotgunMAGs181	rhizosphere metagenome
SAMN46495895	RegmiSDN_182	PRJNA1126017		Released	2025-01-31	2025-01-31T10:21:08.083Z	2025-01-31T10:21:08.083Z	SUB15050760	S1ShotgunMAGs182	rhizosphere metagenome
SAMN46495896	RegmiSDN_183	PRJNA1126017		Released	2025-01-31	2025-01-31T10:21:08.096Z	2025-01-31T10:21:08.096Z	SUB15050760	S1ShotgunMAGs183	rhizosphere metagenome
SAMN46495897	RegmiSDN_184	PRJNA1126017		Released	2025-01-31	2025-01-31T10:21:08.106Z	2025-01-31T10:21:08.106Z	SUB15050760	S1ShotgunMAGs184	rhizosphere metagenome
SAMN46495898	RegmiSDN_185	PRJNA1126017		Released	2025-01-31	2025-01-31T10:21:08.116Z	2025-01-31T10:21:08.116Z	SUB15050760	S1ShotgunMAGs185	rhizosphere metagenome
SAMN46495899	RegmiSDN_186	PRJNA1126017		Released	2025-01-31	2025-01-31T10:21:08.130Z	2025-01-31T10:21:08.130Z	SUB15050760	S1ShotgunMAGs186	rhizosphere metagenome
SAMN46495900	RegmiSDN_187	PRJNA1126017		Released	2025-01-31	2025-01-31T10:21:08.143Z	2025-01-31T10:21:08.143Z	SUB15050760	S1ShotgunMAGs187	rhizosphere metagenome
SAMN46495901	RegmiSDN_188	PRJNA1126017		Released	2025-01-31	2025-01-31T10:21:08.153Z	2025-01-31T10:21:08.153Z	SUB15050760	S1ShotgunMAGs188	rhizosphere metagenome
SAMN46495902	RegmiSDN_189	PRJNA1126017		Released	2025-01-31	2025-01-31T10:21:08.166Z	2025-01-31T10:21:08.166Z	SUB15050760	S1ShotgunMAGs189	rhizosphere metagenome
SAMN46495732	RegmiSDN_19	PRJNA1126017		Released	2025-01-31	2025-01-31T10:21:06.136Z	2025-01-31T10:21:06.136Z	SUB15050760	S1HiC_bin_27MAGs19	rhizosphere metagenome
SAMN46495903	RegmiSDN_190	PRJNA1126017		Released	2025-01-31	2025-01-31T10:21:08.176Z	2025-01-31T10:21:08.176Z	SUB15050760	S1ShotgunMAGs190	rhizosphere metagenome
SAMN46495904	RegmiSDN_191	PRJNA1126017		Released	2025-01-31	2025-01-31T10:21:08.190Z	2025-01-31T10:21:08.190Z	SUB15050760	S1ShotgunMAGs191	rhizosphere metagenome
SAMN46495905	RegmiSDN_192	PRJNA1126017		Released	2025-01-31	2025-01-31T10:21:08.200Z	2025-01-31T10:21:08.200Z	SUB15050760	S1ShotgunMAGs192	rhizosphere metagenome
SAMN46495906	RegmiSDN_193	PRJNA1126017		Released	2025-01-31	2025-01-31T10:21:08.213Z	2025-01-31T10:21:08.213Z	SUB15050760	S1ShotgunMAGs193	rhizosphere metagenome
SAMN46495907	RegmiSDN_194	PRJNA1126017		Released	2025-01-31	2025-01-31T10:21:08.226Z	2025-01-31T10:21:08.226Z	SUB15050760	S1ShotgunMAGs194	rhizosphere metagenome
SAMN46495908	RegmiSDN_195	PRJNA1126017		Released	2025-01-31	2025-01-31T10:21:08.236Z	2025-01-31T10:21:08.236Z	SUB15050760	S1ShotgunMAGs195	rhizosphere metagenome
SAMN46495909	RegmiSDN_196	PRJNA1126017		Released	2025-01-31	2025-01-31T10:21:08.246Z	2025-01-31T10:21:08.246Z	SUB15050760	S1ShotgunMAGs196	rhizosphere metagenome
SAMN46495910	RegmiSDN_197	PRJNA1126017		Released	2025-01-31	2025-01-31T10:21:08.263Z	2025-01-31T10:21:08.263Z	SUB15050760	S1ShotgunMAGs197	rhizosphere metagenome
SAMN46495911	RegmiSDN_198	PRJNA1126017		Released	2025-01-31	2025-01-31T10:21:08.273Z	2025-01-31T10:21:08.273Z	SUB15050760	S1ShotgunMAGs198	rhizosphere metagenome
SAMN46495912	RegmiSDN_199	PRJNA1126017		Released	2025-01-31	2025-01-31T10:21:08.286Z	2025-01-31T10:21:08.286Z	SUB15050760	S1ShotgunMAGs199	rhizosphere metagenome
SAMN46495715	RegmiSDN_2	PRJNA1126017		Released	2025-01-31	2025-01-31T10:21:05.946Z	2025-01-31T10:21:05.946Z	SUB15050760	S1HiC_bin_11MAGs2	rhizosphere metagenome
SAMN46495733	RegmiSDN_20	PRJNA1126017		Released	2025-01-31	2025-01-31T10:21:06.146Z	2025-01-31T10:21:06.146Z	SUB15050760	S1HiC_bin_28MAGs20	rhizosphere metagenome
SAMN46495913	RegmiSDN_200	PRJNA1126017		Released	2025-01-31	2025-01-31T10:21:08.300Z	2025-01-31T10:21:08.300Z	SUB15050760	S1ShotgunMAGs200	rhizosphere metagenome
SAMN46495914	RegmiSDN_201	PRJNA1126017		Released	2025-01-31	2025-01-31T10:21:08.310Z	2025-01-31T10:21:08.310Z	SUB15050760	S1ShotgunMAGs201	rhizosphere metagenome
SAMN46495915	RegmiSDN_202	PRJNA1126017		Released	2025-01-31	2025-01-31T10:21:08.323Z	2025-01-31T10:21:08.323Z	SUB15050760	S1ShotgunMAGs202	rhizosphere metagenome
SAMN46495916	RegmiSDN_203	PRJNA1126017		Released	2025-01-31	2025-01-31T10:21:08.333Z	2025-01-31T10:21:08.333Z	SUB15050760	S1ShotgunMAGs203	rhizosphere metagenome
SAMN46495917	RegmiSDN_204	PRJNA1126017		Released	2025-01-31	2025-01-31T10:21:08.346Z	2025-01-31T10:21:08.346Z	SUB15050760	S1ShotgunMAGs204	rhizosphere metagenome
SAMN46495918	RegmiSDN_205	PRJNA1126017		Released	2025-01-31	2025-01-31T10:21:08.360Z	2025-01-31T10:21:08.360Z	SUB15050760	S1ShotgunMAGs205	rhizosphere metagenome
SAMN46495919	RegmiSDN_206	PRJNA1126017		Released	2025-01-31	2025-01-31T10:21:08.373Z	2025-01-31T10:21:08.373Z	SUB15050760	S1ShotgunMAGs206	rhizosphere metagenome
SAMN46495920	RegmiSDN_207	PRJNA1126017		Released	2025-01-31	2025-01-31T10:21:08.383Z	2025-01-31T10:21:08.383Z	SUB15050760	S1ShotgunMAGs207	rhizosphere metagenome
SAMN46495921	RegmiSDN_208	PRJNA1126017		Released	2025-01-31	2025-01-31T10:21:08.396Z	2025-01-31T10:21:08.396Z	SUB15050760	S1ShotgunMAGs208	rhizosphere metagenome
SAMN46495922	RegmiSDN_209	PRJNA1126017		Released	2025-01-31	2025-01-31T10:21:08.410Z	2025-01-31T10:21:08.410Z	SUB15050760	S1ShotgunMAGs209	rhizosphere metagenome
SAMN46495734	RegmiSDN_21	PRJNA1126017		Released	2025-01-31	2025-01-31T10:21:06.160Z	2025-01-31T10:21:06.160Z	SUB15050760	S1HiC_bin_29MAGs21	rhizosphere metagenome
SAMN46495923	RegmiSDN_210	PRJNA1126017		Released	2025-01-31	2025-01-31T10:21:08.420Z	2025-01-31T10:21:08.420Z	SUB15050760	S1ShotgunMAGs210	rhizosphere metagenome
SAMN46495924	RegmiSDN_211	PRJNA1126017		Released	2025-01-31	2025-01-31T10:21:08.433Z	2025-01-31T10:21:08.433Z	SUB15050760	S1ShotgunMAGs211	rhizosphere metagenome
SAMN46495925	RegmiSDN_212	PRJNA1126017		Released	2025-01-31	2025-01-31T10:21:08.443Z	2025-01-31T10:21:08.443Z	SUB15050760	S1ShotgunMAGs212	rhizosphere metagenome
SAMN46495926	RegmiSDN_213	PRJNA1126017		Released	2025-01-31	2025-01-31T10:21:08.453Z	2025-01-31T10:21:08.453Z	SUB15050760	S1ShotgunMAGs213	rhizosphere metagenome
SAMN46495927	RegmiSDN_214	PRJNA1126017		Released	2025-01-31	2025-01-31T10:21:08.466Z	2025-01-31T10:21:08.466Z	SUB15050760	S1ShotgunMAGs214	rhizosphere metagenome
SAMN46495928	RegmiSDN_215	PRJNA1126017		Released	2025-01-31	2025-01-31T10:21:08.476Z	2025-01-31T10:21:08.476Z	SUB15050760	S1ShotgunMAGs215	rhizosphere metagenome
SAMN46495929	RegmiSDN_216	PRJNA1126017		Released	2025-01-31	2025-01-31T10:21:08.490Z	2025-01-31T10:21:08.490Z	SUB15050760	S1ShotgunMAGs216	rhizosphere metagenome
SAMN46495930	RegmiSDN_217	PRJNA1126017		Released	2025-01-31	2025-01-31T10:21:08.523Z	2025-01-31T10:21:08.523Z	SUB15050760	S1ShotgunMAGs217	rhizosphere metagenome
SAMN46495931	RegmiSDN_218	PRJNA1126017		Released	2025-01-31	2025-01-31T10:21:08.536Z	2025-01-31T10:21:08.536Z	SUB15050760	S1ShotgunMAGs218	rhizosphere metagenome
SAMN46495932	RegmiSDN_219	PRJNA1126017		Released	2025-01-31	2025-01-31T10:21:08.546Z	2025-01-31T10:21:08.546Z	SUB15050760	S1ShotgunMAGs219	rhizosphere metagenome
SAMN46495735	RegmiSDN_22	PRJNA1126017		Released	2025-01-31	2025-01-31T10:21:06.170Z	2025-01-31T10:21:06.170Z	SUB15050760	S1HiC_bin_2MAGs22	rhizosphere metagenome
SAMN46495933	RegmiSDN_220	PRJNA1126017		Released	2025-01-31	2025-01-31T10:21:08.560Z	2025-01-31T10:21:08.560Z	SUB15050760	S1ShotgunMAGs220	rhizosphere metagenome
SAMN46495934	RegmiSDN_221	PRJNA1126017		Released	2025-01-31	2025-01-31T10:21:08.566Z	2025-01-31T10:21:08.566Z	SUB15050760	S1ShotgunMAGs221	rhizosphere metagenome
SAMN46495935	RegmiSDN_222	PRJNA1126017		Released	2025-01-31	2025-01-31T10:21:08.580Z	2025-01-31T10:21:08.580Z	SUB15050760	S1ShotgunMAGs222	rhizosphere metagenome
SAMN46495936	RegmiSDN_223	PRJNA1126017		Released	2025-01-31	2025-01-31T10:21:08.590Z	2025-01-31T10:21:08.590Z	SUB15050760	S1ShotgunMAGs223	rhizosphere metagenome
SAMN46495937	RegmiSDN_224	PRJNA1126017		Released	2025-01-31	2025-01-31T10:21:08.603Z	2025-01-31T10:21:08.603Z	SUB15050760	S1ShotgunMAGs224	rhizosphere metagenome
SAMN46495938	RegmiSDN_225	PRJNA1126017		Released	2025-01-31	2025-01-31T10:21:08.613Z	2025-01-31T10:21:08.613Z	SUB15050760	S1ShotgunMAGs225	rhizosphere metagenome
SAMN46495939	RegmiSDN_226	PRJNA1126017		Released	2025-01-31	2025-01-31T10:21:08.623Z	2025-01-31T10:21:08.623Z	SUB15050760	S1ShotgunMAGs226	rhizosphere metagenome
SAMN46495940	RegmiSDN_227	PRJNA1126017		Released	2025-01-31	2025-01-31T10:21:08.636Z	2025-01-31T10:21:08.636Z	SUB15050760	S1ShotgunMAGs227	rhizosphere metagenome
SAMN46495941	RegmiSDN_228	PRJNA1126017		Released	2025-01-31	2025-01-31T10:21:08.646Z	2025-01-31T10:21:08.646Z	SUB15050760	S1ShotgunMAGs228	rhizosphere metagenome
SAMN46495942	RegmiSDN_229	PRJNA1126017		Released	2025-01-31	2025-01-31T10:21:08.656Z	2025-01-31T10:21:08.656Z	SUB15050760	S1ShotgunMAGs229	rhizosphere metagenome
SAMN46495736	RegmiSDN_23	PRJNA1126017		Released	2025-01-31	2025-01-31T10:21:06.183Z	2025-01-31T10:21:06.183Z	SUB15050760	S1HiC_bin_30MAGs23	rhizosphere metagenome
SAMN46495943	RegmiSDN_230	PRJNA1126017		Released	2025-01-31	2025-01-31T10:21:08.670Z	2025-01-31T10:21:08.670Z	SUB15050760	S1ShotgunMAGs230	rhizosphere metagenome
SAMN46495944	RegmiSDN_231	PRJNA1126017		Released	2025-01-31	2025-01-31T10:21:08.683Z	2025-01-31T10:21:08.683Z	SUB15050760	S1ShotgunMAGs231	rhizosphere metagenome
SAMN46495945	RegmiSDN_232	PRJNA1126017		Released	2025-01-31	2025-01-31T10:21:08.693Z	2025-01-31T10:21:08.693Z	SUB15050760	S1ShotgunMAGs232	rhizosphere metagenome
SAMN46495946	RegmiSDN_233	PRJNA1126017		Released	2025-01-31	2025-01-31T10:21:08.706Z	2025-01-31T10:21:08.706Z	SUB15050760	S1ShotgunMAGs233	rhizosphere metagenome
SAMN46495947	RegmiSDN_234	PRJNA1126017		Released	2025-01-31	2025-01-31T10:21:08.716Z	2025-01-31T10:21:08.716Z	SUB15050760	S1ShotgunMAGs234	rhizosphere metagenome
SAMN46495948	RegmiSDN_235	PRJNA1126017		Released	2025-01-31	2025-01-31T10:21:08.726Z	2025-01-31T10:21:08.726Z	SUB15050760	S1ShotgunMAGs235	rhizosphere metagenome
SAMN46495949	RegmiSDN_236	PRJNA1126017		Released	2025-01-31	2025-01-31T10:21:08.736Z	2025-01-31T10:21:08.736Z	SUB15050760	S1ShotgunMAGs236	rhizosphere metagenome
SAMN46495950	RegmiSDN_237	PRJNA1126017		Released	2025-01-31	2025-01-31T10:21:08.750Z	2025-01-31T10:21:08.750Z	SUB15050760	S1ShotgunMAGs237	rhizosphere metagenome
SAMN46495951	RegmiSDN_238	PRJNA1126017		Released	2025-01-31	2025-01-31T10:21:08.760Z	2025-01-31T10:21:08.760Z	SUB15050760	S1ShotgunMAGs238	rhizosphere metagenome
SAMN46495952	RegmiSDN_239	PRJNA1126017		Released	2025-01-31	2025-01-31T10:21:08.773Z	2025-01-31T10:21:08.773Z	SUB15050760	S1ShotgunMAGs239	rhizosphere metagenome
SAMN46495737	RegmiSDN_24	PRJNA1126017		Released	2025-01-31	2025-01-31T10:21:06.193Z	2025-01-31T10:21:06.193Z	SUB15050760	S1HiC_bin_31MAGs24	rhizosphere metagenome
SAMN46495953	RegmiSDN_240	PRJNA1126017		Released	2025-01-31	2025-01-31T10:21:08.783Z	2025-01-31T10:21:08.783Z	SUB15050760	S1ShotgunMAGs240	rhizosphere metagenome
SAMN46495954	RegmiSDN_241	PRJNA1126017		Released	2025-01-31	2025-01-31T10:21:08.796Z	2025-01-31T10:21:08.796Z	SUB15050760	S1ShotgunMAGs241	rhizosphere metagenome
SAMN46495955	RegmiSDN_242	PRJNA1126017		Released	2025-01-31	2025-01-31T10:21:08.806Z	2025-01-31T10:21:08.806Z	SUB15050760	S1ShotgunMAGs242	rhizosphere metagenome
SAMN46495956	RegmiSDN_243	PRJNA1126017		Released	2025-01-31	2025-01-31T10:21:08.820Z	2025-01-31T10:21:08.820Z	SUB15050760	S1ShotgunMAGs243	rhizosphere metagenome
SAMN46495957	RegmiSDN_244	PRJNA1126017		Released	2025-01-31	2025-01-31T10:21:08.830Z	2025-01-31T10:21:08.830Z	SUB15050760	S1ShotgunMAGs244	rhizosphere metagenome
SAMN46495958	RegmiSDN_245	PRJNA1126017		Released	2025-01-31	2025-01-31T10:21:08.840Z	2025-01-31T10:21:08.840Z	SUB15050760	S1ShotgunMAGs245	rhizosphere metagenome
SAMN46495959	RegmiSDN_246	PRJNA1126017		Released	2025-01-31	2025-01-31T10:21:08.853Z	2025-01-31T10:21:08.853Z	SUB15050760	S1ShotgunMAGs246	rhizosphere metagenome
SAMN46495960	RegmiSDN_247	PRJNA1126017		Released	2025-01-31	2025-01-31T10:21:08.860Z	2025-01-31T10:21:08.860Z	SUB15050760	S1ShotgunMAGs247	rhizosphere metagenome
SAMN46495961	RegmiSDN_248	PRJNA1126017		Released	2025-01-31	2025-01-31T10:21:08.873Z	2025-01-31T10:21:08.873Z	SUB15050760	S1ShotgunMAGs248	rhizosphere metagenome
SAMN46495962	RegmiSDN_249	PRJNA1126017		Released	2025-01-31	2025-01-31T10:21:08.883Z	2025-01-31T10:21:08.883Z	SUB15050760	S1ShotgunMAGs249	rhizosphere metagenome
SAMN46495738	RegmiSDN_25	PRJNA1126017		Released	2025-01-31	2025-01-31T10:21:06.203Z	2025-01-31T10:21:06.203Z	SUB15050760	S1HiC_bin_32MAGs25	rhizosphere metagenome
SAMN46495963	RegmiSDN_250	PRJNA1126017		Released	2025-01-31	2025-01-31T10:21:08.896Z	2025-01-31T10:21:08.896Z	SUB15050760	S1ShotgunMAGs250	rhizosphere metagenome
SAMN46495964	RegmiSDN_251	PRJNA1126017		Released	2025-01-31	2025-01-31T10:21:08.906Z	2025-01-31T10:21:08.906Z	SUB15050760	S1ShotgunMAGs251	rhizosphere metagenome
SAMN46495965	RegmiSDN_252	PRJNA1126017		Released	2025-01-31	2025-01-31T10:21:08.916Z	2025-01-31T10:21:08.916Z	SUB15050760	S1ShotgunMAGs252	rhizosphere metagenome
SAMN46495966	RegmiSDN_253	PRJNA1126017		Released	2025-01-31	2025-01-31T10:21:08.926Z	2025-01-31T10:21:08.926Z	SUB15050760	S1ShotgunMAGs253	rhizosphere metagenome
SAMN46495967	RegmiSDN_254	PRJNA1126017		Released	2025-01-31	2025-01-31T10:21:08.936Z	2025-01-31T10:21:08.936Z	SUB15050760	S1ShotgunMAGs254	rhizosphere metagenome
SAMN46495968	RegmiSDN_255	PRJNA1126017		Released	2025-01-31	2025-01-31T10:21:08.950Z	2025-01-31T10:21:08.950Z	SUB15050760	S1ShotgunMAGs255	rhizosphere metagenome
SAMN46495969	RegmiSDN_256	PRJNA1126017		Released	2025-01-31	2025-01-31T10:21:08.960Z	2025-01-31T10:21:08.960Z	SUB15050760	S1ShotgunMAGs256	rhizosphere metagenome
SAMN46495970	RegmiSDN_257	PRJNA1126017		Released	2025-01-31	2025-01-31T10:21:08.973Z	2025-01-31T10:21:08.973Z	SUB15050760	S1ShotgunMAGs257	rhizosphere metagenome
SAMN46495971	RegmiSDN_258	PRJNA1126017		Released	2025-01-31	2025-01-31T10:21:08.983Z	2025-01-31T10:21:08.983Z	SUB15050760	S1ShotgunMAGs258	rhizosphere metagenome
SAMN46495972	RegmiSDN_259	PRJNA1126017		Released	2025-01-31	2025-01-31T10:21:09Z	2025-01-31T10:21:09Z	SUB15050760	S1ShotgunMAGs259	rhizosphere metagenome
SAMN46495739	RegmiSDN_26	PRJNA1126017		Released	2025-01-31	2025-01-31T10:21:06.216Z	2025-01-31T10:21:06.216Z	SUB15050760	S1HiC_bin_33MAGs26	rhizosphere metagenome
SAMN46495973	RegmiSDN_260	PRJNA1126017		Released	2025-01-31	2025-01-31T10:21:09.010Z	2025-01-31T10:21:09.010Z	SUB15050760	S1ShotgunMAGs260	rhizosphere metagenome
SAMN46495974	RegmiSDN_261	PRJNA1126017		Released	2025-01-31	2025-01-31T10:21:09.020Z	2025-01-31T10:21:09.020Z	SUB15050760	S1ShotgunMAGs261	rhizosphere metagenome
SAMN46495975	RegmiSDN_262	PRJNA1126017		Released	2025-01-31	2025-01-31T10:21:09.033Z	2025-01-31T10:21:09.033Z	SUB15050760	S1ShotgunMAGs262	rhizosphere metagenome
SAMN46495976	RegmiSDN_263	PRJNA1126017		Released	2025-01-31	2025-01-31T10:21:09.043Z	2025-01-31T10:21:09.043Z	SUB15050760	S1ShotgunMAGs263	rhizosphere metagenome
SAMN46495977	RegmiSDN_264	PRJNA1126017		Released	2025-01-31	2025-01-31T10:21:09.053Z	2025-01-31T10:21:09.053Z	SUB15050760	S1ShotgunMAGs264	rhizosphere metagenome
SAMN46495978	RegmiSDN_265	PRJNA1126017		Released	2025-01-31	2025-01-31T10:21:09.066Z	2025-01-31T10:21:09.066Z	SUB15050760	S1ShotgunMAGs265	rhizosphere metagenome
SAMN46495979	RegmiSDN_266	PRJNA1126017		Released	2025-01-31	2025-01-31T10:21:09.076Z	2025-01-31T10:21:09.076Z	SUB15050760	S1ShotgunMAGs266	rhizosphere metagenome
SAMN46495980	RegmiSDN_267	PRJNA1126017		Released	2025-01-31	2025-01-31T10:21:09.086Z	2025-01-31T10:21:09.086Z	SUB15050760	S1ShotgunMAGs267	rhizosphere metagenome
SAMN46495981	RegmiSDN_268	PRJNA1126017		Released	2025-01-31	2025-01-31T10:21:09.100Z	2025-01-31T10:21:09.100Z	SUB15050760	S1ShotgunMAGs268	rhizosphere metagenome
SAMN46495982	RegmiSDN_269	PRJNA1126017		Released	2025-01-31	2025-01-31T10:21:09.110Z	2025-01-31T10:21:09.110Z	SUB15050760	S1ShotgunMAGs269	rhizosphere metagenome
SAMN46495740	RegmiSDN_27	PRJNA1126017		Released	2025-01-31	2025-01-31T10:21:06.226Z	2025-01-31T10:21:06.226Z	SUB15050760	S1HiC_bin_34MAGs27	rhizosphere metagenome
SAMN46495983	RegmiSDN_270	PRJNA1126017		Released	2025-01-31	2025-01-31T10:21:09.123Z	2025-01-31T10:21:09.123Z	SUB15050760	S1ShotgunMAGs270	rhizosphere metagenome
SAMN46495984	RegmiSDN_271	PRJNA1126017		Released	2025-01-31	2025-01-31T10:21:09.133Z	2025-01-31T10:21:09.133Z	SUB15050760	S1ShotgunMAGs271	rhizosphere metagenome
SAMN46495985	RegmiSDN_272	PRJNA1126017		Released	2025-01-31	2025-01-31T10:21:09.143Z	2025-01-31T10:21:09.143Z	SUB15050760	S1ShotgunMAGs272	rhizosphere metagenome
SAMN46495986	RegmiSDN_273	PRJNA1126017		Released	2025-01-31	2025-01-31T10:21:09.153Z	2025-01-31T10:21:09.153Z	SUB15050760	S1ShotgunMAGs273	rhizosphere metagenome
SAMN46495987	RegmiSDN_274	PRJNA1126017		Released	2025-01-31	2025-01-31T10:21:09.163Z	2025-01-31T10:21:09.163Z	SUB15050760	S1ShotgunMAGs274	rhizosphere metagenome
SAMN46495988	RegmiSDN_275	PRJNA1126017		Released	2025-01-31	2025-01-31T10:21:09.173Z	2025-01-31T10:21:09.173Z	SUB15050760	S1ShotgunMAGs275	rhizosphere metagenome
SAMN46495989	RegmiSDN_276	PRJNA1126017		Released	2025-01-31	2025-01-31T10:21:09.186Z	2025-01-31T10:21:09.186Z	SUB15050760	S1ShotgunMAGs276	rhizosphere metagenome
SAMN46495990	RegmiSDN_277	PRJNA1126017		Released	2025-01-31	2025-01-31T10:21:09.196Z	2025-01-31T10:21:09.196Z	SUB15050760	S1ShotgunMAGs277	rhizosphere metagenome
SAMN46495991	RegmiSDN_278	PRJNA1126017		Released	2025-01-31	2025-01-31T10:21:09.206Z	2025-01-31T10:21:09.206Z	SUB15050760	S1ShotgunMAGs278	rhizosphere metagenome
SAMN46495992	RegmiSDN_279	PRJNA1126017		Released	2025-01-31	2025-01-31T10:21:09.216Z	2025-01-31T10:21:09.216Z	SUB15050760	S1ShotgunMAGs279	rhizosphere metagenome
SAMN46495741	RegmiSDN_28	PRJNA1126017		Released	2025-01-31	2025-01-31T10:21:06.240Z	2025-01-31T10:21:06.240Z	SUB15050760	S1HiC_bin_35MAGs28	rhizosphere metagenome
SAMN46495993	RegmiSDN_280	PRJNA1126017		Released	2025-01-31	2025-01-31T10:21:09.226Z	2025-01-31T10:21:09.226Z	SUB15050760	S1ShotgunMAGs280	rhizosphere metagenome
SAMN46495994	RegmiSDN_281	PRJNA1126017		Released	2025-01-31	2025-01-31T10:21:09.236Z	2025-01-31T10:21:09.236Z	SUB15050760	S1ShotgunMAGs281	rhizosphere metagenome
SAMN46495995	RegmiSDN_282	PRJNA1126017		Released	2025-01-31	2025-01-31T10:21:09.250Z	2025-01-31T10:21:09.250Z	SUB15050760	S1ShotgunMAGs282	rhizosphere metagenome
SAMN46495996	RegmiSDN_283	PRJNA1126017		Released	2025-01-31	2025-01-31T10:21:09.263Z	2025-01-31T10:21:09.263Z	SUB15050760	S1ShotgunMAGs283	rhizosphere metagenome
SAMN46495997	RegmiSDN_284	PRJNA1126017		Released	2025-01-31	2025-01-31T10:21:09.270Z	2025-01-31T10:21:09.270Z	SUB15050760	S1ShotgunMAGs284	rhizosphere metagenome
SAMN46495998	RegmiSDN_285	PRJNA1126017		Released	2025-01-31	2025-01-31T10:21:09.286Z	2025-01-31T10:21:09.286Z	SUB15050760	S1ShotgunMAGs285	rhizosphere metagenome
SAMN46495999	RegmiSDN_286	PRJNA1126017		Released	2025-01-31	2025-01-31T10:21:09.296Z	2025-01-31T10:21:09.296Z	SUB15050760	S1ShotgunMAGs286	rhizosphere metagenome
SAMN46496000	RegmiSDN_287	PRJNA1126017		Released	2025-01-31	2025-01-31T10:21:09.306Z	2025-01-31T10:21:09.306Z	SUB15050760	S1ShotgunMAGs287	rhizosphere metagenome
SAMN46496001	RegmiSDN_288	PRJNA1126017		Released	2025-01-31	2025-01-31T10:21:09.320Z	2025-01-31T10:21:09.320Z	SUB15050760	S1ShotgunMAGs288	rhizosphere metagenome
SAMN46496002	RegmiSDN_289	PRJNA1126017		Released	2025-01-31	2025-01-31T10:21:09.330Z	2025-01-31T10:21:09.330Z	SUB15050760	S1ShotgunMAGs289	rhizosphere metagenome
SAMN46495742	RegmiSDN_29	PRJNA1126017		Released	2025-01-31	2025-01-31T10:21:06.250Z	2025-01-31T10:21:06.250Z	SUB15050760	S1HiC_bin_36MAGs29	rhizosphere metagenome
SAMN46496003	RegmiSDN_290	PRJNA1126017		Released	2025-01-31	2025-01-31T10:21:09.343Z	2025-01-31T10:21:09.343Z	SUB15050760	S1ShotgunMAGs290	rhizosphere metagenome
SAMN46496004	RegmiSDN_291	PRJNA1126017		Released	2025-01-31	2025-01-31T10:21:09.356Z	2025-01-31T10:21:09.356Z	SUB15050760	S1ShotgunMAGs291	rhizosphere metagenome
SAMN46496005	RegmiSDN_292	PRJNA1126017		Released	2025-01-31	2025-01-31T10:21:09.366Z	2025-01-31T10:21:09.366Z	SUB15050760	S1ShotgunMAGs292	rhizosphere metagenome
SAMN46496006	RegmiSDN_293	PRJNA1126017		Released	2025-01-31	2025-01-31T10:21:09.376Z	2025-01-31T10:21:09.376Z	SUB15050760	S1ShotgunMAGs293	rhizosphere metagenome
SAMN46496007	RegmiSDN_294	PRJNA1126017		Released	2025-01-31	2025-01-31T10:21:09.393Z	2025-01-31T10:21:09.393Z	SUB15050760	S1ShotgunMAGs294	rhizosphere metagenome
SAMN46496008	RegmiSDN_295	PRJNA1126017		Released	2025-01-31	2025-01-31T10:21:09.403Z	2025-01-31T10:21:09.403Z	SUB15050760	S1ShotgunMAGs295	rhizosphere metagenome
SAMN46496009	RegmiSDN_296	PRJNA1126017		Released	2025-01-31	2025-01-31T10:21:09.413Z	2025-01-31T10:21:09.413Z	SUB15050760	S1ShotgunMAGs296	rhizosphere metagenome
SAMN46496010	RegmiSDN_297	PRJNA1126017		Released	2025-01-31	2025-01-31T10:21:09.430Z	2025-01-31T10:21:09.430Z	SUB15050760	S1ShotgunMAGs297	rhizosphere metagenome
SAMN46496011	RegmiSDN_298	PRJNA1126017		Released	2025-01-31	2025-01-31T10:21:09.440Z	2025-01-31T10:21:09.440Z	SUB15050760	S1ShotgunMAGs298	rhizosphere metagenome
SAMN46496012	RegmiSDN_299	PRJNA1126017		Released	2025-01-31	2025-01-31T10:21:09.450Z	2025-01-31T10:21:09.450Z	SUB15050760	S1ShotgunMAGs299	rhizosphere metagenome
SAMN46495716	RegmiSDN_3	PRJNA1126017		Released	2025-01-31	2025-01-31T10:21:05.956Z	2025-01-31T10:21:05.956Z	SUB15050760	S1HiC_bin_12MAGs3	rhizosphere metagenome
SAMN46495743	RegmiSDN_30	PRJNA1126017		Released	2025-01-31	2025-01-31T10:21:06.263Z	2025-01-31T10:21:06.263Z	SUB15050760	S1HiC_bin_37MAGs30	rhizosphere metagenome
SAMN46496013	RegmiSDN_300	PRJNA1126017		Released	2025-01-31	2025-01-31T10:21:09.460Z	2025-01-31T10:21:09.460Z	SUB15050760	S1ShotgunMAGs300	rhizosphere metagenome
SAMN46496014	RegmiSDN_301	PRJNA1126017		Released	2025-01-31	2025-01-31T10:21:09.473Z	2025-01-31T10:21:09.473Z	SUB15050760	S1ShotgunMAGs301	rhizosphere metagenome
SAMN46496015	RegmiSDN_302	PRJNA1126017		Released	2025-01-31	2025-01-31T10:21:09.483Z	2025-01-31T10:21:09.483Z	SUB15050760	S1ShotgunMAGs302	rhizosphere metagenome
SAMN46496016	RegmiSDN_303	PRJNA1126017		Released	2025-01-31	2025-01-31T10:21:09.490Z	2025-01-31T10:21:09.490Z	SUB15050760	S1ShotgunMAGs303	rhizosphere metagenome
SAMN46496017	RegmiSDN_304	PRJNA1126017		Released	2025-01-31	2025-01-31T10:21:09.503Z	2025-01-31T10:21:09.503Z	SUB15050760	S1ShotgunMAGs304	rhizosphere metagenome
SAMN46496018	RegmiSDN_305	PRJNA1126017		Released	2025-01-31	2025-01-31T10:21:09.516Z	2025-01-31T10:21:09.516Z	SUB15050760	S1ShotgunMAGs305	rhizosphere metagenome
SAMN46496019	RegmiSDN_306	PRJNA1126017		Released	2025-01-31	2025-01-31T10:21:09.550Z	2025-01-31T10:21:09.550Z	SUB15050760	S1ShotgunMAGs306	rhizosphere metagenome
SAMN46496020	RegmiSDN_307	PRJNA1126017		Released	2025-01-31	2025-01-31T10:21:09.563Z	2025-01-31T10:21:09.563Z	SUB15050760	S1ShotgunMAGs307	rhizosphere metagenome
SAMN46496021	RegmiSDN_308	PRJNA1126017		Released	2025-01-31	2025-01-31T10:21:09.573Z	2025-01-31T10:21:09.573Z	SUB15050760	S1ShotgunMAGs308	rhizosphere metagenome
SAMN46496022	RegmiSDN_309	PRJNA1126017		Released	2025-01-31	2025-01-31T10:21:09.586Z	2025-01-31T10:21:09.586Z	SUB15050760	S1ShotgunMAGs309	rhizosphere metagenome
SAMN46495744	RegmiSDN_31	PRJNA1126017		Released	2025-01-31	2025-01-31T10:21:06.273Z	2025-01-31T10:21:06.273Z	SUB15050760	S1HiC_bin_38MAGs31	rhizosphere metagenome
SAMN46496023	RegmiSDN_310	PRJNA1126017		Released	2025-01-31	2025-01-31T10:21:09.596Z	2025-01-31T10:21:09.596Z	SUB15050760	S1ShotgunMAGs310	rhizosphere metagenome
SAMN46496024	RegmiSDN_311	PRJNA1126017		Released	2025-01-31	2025-01-31T10:21:09.606Z	2025-01-31T10:21:09.606Z	SUB15050760	S1ShotgunMAGs311	rhizosphere metagenome
SAMN46496025	RegmiSDN_312	PRJNA1126017		Released	2025-01-31	2025-01-31T10:21:09.623Z	2025-01-31T10:21:09.623Z	SUB15050760	S1ShotgunMAGs312	rhizosphere metagenome
SAMN46496026	RegmiSDN_313	PRJNA1126017		Released	2025-01-31	2025-01-31T10:21:09.633Z	2025-01-31T10:21:09.633Z	SUB15050760	S1ShotgunMAGs313	rhizosphere metagenome
SAMN46496027	RegmiSDN_314	PRJNA1126017		Released	2025-01-31	2025-01-31T10:21:09.643Z	2025-01-31T10:21:09.643Z	SUB15050760	S1ShotgunMAGs314	rhizosphere metagenome
SAMN46496028	RegmiSDN_315	PRJNA1126017		Released	2025-01-31	2025-01-31T10:21:09.653Z	2025-01-31T10:21:09.653Z	SUB15050760	S1ShotgunMAGs315	rhizosphere metagenome
SAMN46496029	RegmiSDN_316	PRJNA1126017		Released	2025-01-31	2025-01-31T10:21:09.666Z	2025-01-31T10:21:09.666Z	SUB15050760	S1ShotgunMAGs316	rhizosphere metagenome
SAMN46496030	RegmiSDN_317	PRJNA1126017		Released	2025-01-31	2025-01-31T10:21:09.676Z	2025-01-31T10:21:09.676Z	SUB15050760	S1ShotgunMAGs317	rhizosphere metagenome
SAMN46496031	RegmiSDN_318	PRJNA1126017		Released	2025-01-31	2025-01-31T10:21:09.686Z	2025-01-31T10:21:09.686Z	SUB15050760	S1ShotgunMAGs318	rhizosphere metagenome
SAMN46496032	RegmiSDN_319	PRJNA1126017		Released	2025-01-31	2025-01-31T10:21:09.696Z	2025-01-31T10:21:09.696Z	SUB15050760	S1ShotgunMAGs319	rhizosphere metagenome
SAMN46495745	RegmiSDN_32	PRJNA1126017		Released	2025-01-31	2025-01-31T10:21:06.286Z	2025-01-31T10:21:06.286Z	SUB15050760	S1HiC_bin_39MAGs32	rhizosphere metagenome
SAMN46496033	RegmiSDN_320	PRJNA1126017		Released	2025-01-31	2025-01-31T10:21:09.706Z	2025-01-31T10:21:09.706Z	SUB15050760	S1ShotgunMAGs320	rhizosphere metagenome
SAMN46496034	RegmiSDN_321	PRJNA1126017		Released	2025-01-31	2025-01-31T10:21:09.720Z	2025-01-31T10:21:09.720Z	SUB15050760	S1ShotgunMAGs321	rhizosphere metagenome
SAMN46496035	RegmiSDN_322	PRJNA1126017		Released	2025-01-31	2025-01-31T10:21:09.730Z	2025-01-31T10:21:09.730Z	SUB15050760	S1ShotgunMAGs322	rhizosphere metagenome
SAMN46496036	RegmiSDN_323	PRJNA1126017		Released	2025-01-31	2025-01-31T10:21:09.746Z	2025-01-31T10:21:09.746Z	SUB15050760	S1ShotgunMAGs323	rhizosphere metagenome
SAMN46496037	RegmiSDN_324	PRJNA1126017		Released	2025-01-31	2025-01-31T10:21:09.756Z	2025-01-31T10:21:09.756Z	SUB15050760	S1ShotgunMAGs324	rhizosphere metagenome
SAMN46496038	RegmiSDN_325	PRJNA1126017		Released	2025-01-31	2025-01-31T10:21:09.770Z	2025-01-31T10:21:09.770Z	SUB15050760	S1ShotgunMAGs325	rhizosphere metagenome
SAMN46496039	RegmiSDN_326	PRJNA1126017		Released	2025-01-31	2025-01-31T10:21:09.780Z	2025-01-31T10:21:09.780Z	SUB15050760	S1ShotgunMAGs326	rhizosphere metagenome
SAMN46496040	RegmiSDN_327	PRJNA1126017		Released	2025-01-31	2025-01-31T10:21:09.793Z	2025-01-31T10:21:09.793Z	SUB15050760	S1ShotgunMAGs327	rhizosphere metagenome
SAMN46496041	RegmiSDN_328	PRJNA1126017		Released	2025-01-31	2025-01-31T10:21:09.806Z	2025-01-31T10:21:09.806Z	SUB15050760	S1ShotgunMAGs328	rhizosphere metagenome
SAMN46496042	RegmiSDN_329	PRJNA1126017		Released	2025-01-31	2025-01-31T10:21:09.820Z	2025-01-31T10:21:09.820Z	SUB15050760	S1ShotgunMAGs329	rhizosphere metagenome
SAMN46495746	RegmiSDN_33	PRJNA1126017		Released	2025-01-31	2025-01-31T10:21:06.300Z	2025-01-31T10:21:06.300Z	SUB15050760	S1HiC_bin_3MAGs33	rhizosphere metagenome
SAMN46496043	RegmiSDN_330	PRJNA1126017		Released	2025-01-31	2025-01-31T10:21:09.830Z	2025-01-31T10:21:09.830Z	SUB15050760	S1ShotgunMAGs330	rhizosphere metagenome
SAMN46496044	RegmiSDN_331	PRJNA1126017		Released	2025-01-31	2025-01-31T10:21:09.840Z	2025-01-31T10:21:09.840Z	SUB15050760	S1ShotgunMAGs331	rhizosphere metagenome
SAMN46496045	RegmiSDN_332	PRJNA1126017		Released	2025-01-31	2025-01-31T10:21:09.853Z	2025-01-31T10:21:09.853Z	SUB15050760	S1ShotgunMAGs332	rhizosphere metagenome
SAMN46496046	RegmiSDN_333	PRJNA1126017		Released	2025-01-31	2025-01-31T10:21:09.863Z	2025-01-31T10:21:09.863Z	SUB15050760	S1ShotgunMAGs333	rhizosphere metagenome
SAMN46496047	RegmiSDN_334	PRJNA1126017		Released	2025-01-31	2025-01-31T10:21:09.873Z	2025-01-31T10:21:09.873Z	SUB15050760	S1ShotgunMAGs334	rhizosphere metagenome
SAMN46496048	RegmiSDN_335	PRJNA1126017		Released	2025-01-31	2025-01-31T10:21:09.880Z	2025-01-31T10:21:09.880Z	SUB15050760	S1ShotgunMAGs335	rhizosphere metagenome
SAMN46496049	RegmiSDN_336	PRJNA1126017		Released	2025-01-31	2025-01-31T10:21:09.890Z	2025-01-31T10:21:09.890Z	SUB15050760	S1ShotgunMAGs336	rhizosphere metagenome
SAMN46496050	RegmiSDN_337	PRJNA1126017		Released	2025-01-31	2025-01-31T10:21:09.900Z	2025-01-31T10:21:09.900Z	SUB15050760	S1ShotgunMAGs337	rhizosphere metagenome
SAMN46496051	RegmiSDN_338	PRJNA1126017		Released	2025-01-31	2025-01-31T10:21:09.910Z	2025-01-31T10:21:09.910Z	SUB15050760	S1ShotgunMAGs338	rhizosphere metagenome
SAMN46496052	RegmiSDN_339	PRJNA1126017		Released	2025-01-31	2025-01-31T10:21:09.920Z	2025-01-31T10:21:09.920Z	SUB15050760	S1ShotgunMAGs339	rhizosphere metagenome
SAMN46495747	RegmiSDN_34	PRJNA1126017		Released	2025-01-31	2025-01-31T10:21:06.310Z	2025-01-31T10:21:06.310Z	SUB15050760	S1HiC_bin_40MAGs34	rhizosphere metagenome
SAMN46496053	RegmiSDN_340	PRJNA1126017		Released	2025-01-31	2025-01-31T10:21:09.933Z	2025-01-31T10:21:09.933Z	SUB15050760	S1ShotgunMAGs340	rhizosphere metagenome
SAMN46496054	RegmiSDN_341	PRJNA1126017		Released	2025-01-31	2025-01-31T10:21:09.946Z	2025-01-31T10:21:09.946Z	SUB15050760	S1ShotgunMAGs341	rhizosphere metagenome
SAMN46496055	RegmiSDN_342	PRJNA1126017		Released	2025-01-31	2025-01-31T10:21:09.956Z	2025-01-31T10:21:09.956Z	SUB15050760	S1ShotgunMAGs342	rhizosphere metagenome
SAMN46496056	RegmiSDN_343	PRJNA1126017		Released	2025-01-31	2025-01-31T10:21:09.970Z	2025-01-31T10:21:09.970Z	SUB15050760	S1ShotgunMAGs343	rhizosphere metagenome
SAMN46496057	RegmiSDN_344	PRJNA1126017		Released	2025-01-31	2025-01-31T10:21:09.980Z	2025-01-31T10:21:09.980Z	SUB15050760	S1ShotgunMAGs344	rhizosphere metagenome
SAMN46496058	RegmiSDN_345	PRJNA1126017		Released	2025-01-31	2025-01-31T10:21:09.990Z	2025-01-31T10:21:09.990Z	SUB15050760	S1ShotgunMAGs345	rhizosphere metagenome
SAMN46496059	RegmiSDN_346	PRJNA1126017		Released	2025-01-31	2025-01-31T10:21:10.010Z	2025-01-31T10:21:10.010Z	SUB15050760	S1ShotgunMAGs346	rhizosphere metagenome
SAMN46496060	RegmiSDN_347	PRJNA1126017		Released	2025-01-31	2025-01-31T10:21:10.043Z	2025-01-31T10:21:10.043Z	SUB15050760	S1ShotgunMAGs347	rhizosphere metagenome
SAMN46496061	RegmiSDN_348	PRJNA1126017		Released	2025-01-31	2025-01-31T10:21:10.053Z	2025-01-31T10:21:10.053Z	SUB15050760	S1ShotgunMAGs348	rhizosphere metagenome
SAMN46496062	RegmiSDN_349	PRJNA1126017		Released	2025-01-31	2025-01-31T10:21:10.066Z	2025-01-31T10:21:10.066Z	SUB15050760	S1ShotgunMAGs349	rhizosphere metagenome
SAMN46495748	RegmiSDN_35	PRJNA1126017		Released	2025-01-31	2025-01-31T10:21:06.320Z	2025-01-31T10:21:06.320Z	SUB15050760	S1HiC_bin_41MAGs35	rhizosphere metagenome
SAMN46496063	RegmiSDN_350	PRJNA1126017		Released	2025-01-31	2025-01-31T10:21:10.076Z	2025-01-31T10:21:10.076Z	SUB15050760	S1ShotgunMAGs350	rhizosphere metagenome
SAMN46496064	RegmiSDN_351	PRJNA1126017		Released	2025-01-31	2025-01-31T10:21:10.086Z	2025-01-31T10:21:10.086Z	SUB15050760	S1ShotgunMAGs351	rhizosphere metagenome
SAMN46496065	RegmiSDN_352	PRJNA1126017		Released	2025-01-31	2025-01-31T10:21:10.100Z	2025-01-31T10:21:10.100Z	SUB15050760	S1ShotgunMAGs352	rhizosphere metagenome
SAMN46496066	RegmiSDN_353	PRJNA1126017		Released	2025-01-31	2025-01-31T10:21:10.110Z	2025-01-31T10:21:10.110Z	SUB15050760	S1ShotgunMAGs353	rhizosphere metagenome
SAMN46496067	RegmiSDN_354	PRJNA1126017		Released	2025-01-31	2025-01-31T10:21:10.120Z	2025-01-31T10:21:10.120Z	SUB15050760	S1ShotgunMAGs354	rhizosphere metagenome
SAMN46496068	RegmiSDN_355	PRJNA1126017		Released	2025-01-31	2025-01-31T10:21:10.133Z	2025-01-31T10:21:10.133Z	SUB15050760	S1ShotgunMAGs355	rhizosphere metagenome
SAMN46496069	RegmiSDN_356	PRJNA1126017		Released	2025-01-31	2025-01-31T10:21:10.146Z	2025-01-31T10:21:10.146Z	SUB15050760	S1ShotgunMAGs356	rhizosphere metagenome
SAMN46496070	RegmiSDN_357	PRJNA1126017		Released	2025-01-31	2025-01-31T10:21:10.160Z	2025-01-31T10:21:10.160Z	SUB15050760	S1ShotgunMAGs357	rhizosphere metagenome
SAMN46496071	RegmiSDN_358	PRJNA1126017		Released	2025-01-31	2025-01-31T10:21:10.170Z	2025-01-31T10:21:10.170Z	SUB15050760	S1ShotgunMAGs358	rhizosphere metagenome
SAMN46496072	RegmiSDN_359	PRJNA1126017		Released	2025-01-31	2025-01-31T10:21:10.180Z	2025-01-31T10:21:10.180Z	SUB15050760	S1ShotgunMAGs359	rhizosphere metagenome
SAMN46495749	RegmiSDN_36	PRJNA1126017		Released	2025-01-31	2025-01-31T10:21:06.330Z	2025-01-31T10:21:06.330Z	SUB15050760	S1HiC_bin_42MAGs36	rhizosphere metagenome
SAMN46496073	RegmiSDN_360	PRJNA1126017		Released	2025-01-31	2025-01-31T10:21:10.190Z	2025-01-31T10:21:10.190Z	SUB15050760	S1ShotgunMAGs360	rhizosphere metagenome
SAMN46496074	RegmiSDN_361	PRJNA1126017		Released	2025-01-31	2025-01-31T10:21:10.200Z	2025-01-31T10:21:10.200Z	SUB15050760	S1ShotgunMAGs361	rhizosphere metagenome
SAMN46496075	RegmiSDN_362	PRJNA1126017		Released	2025-01-31	2025-01-31T10:21:10.210Z	2025-01-31T10:21:10.210Z	SUB15050760	S1ShotgunMAGs362	rhizosphere metagenome
SAMN46496076	RegmiSDN_363	PRJNA1126017		Released	2025-01-31	2025-01-31T10:21:10.223Z	2025-01-31T10:21:10.223Z	SUB15050760	S1ShotgunMAGs363	rhizosphere metagenome
SAMN46496077	RegmiSDN_364	PRJNA1126017		Released	2025-01-31	2025-01-31T10:21:10.236Z	2025-01-31T10:21:10.236Z	SUB15050760	S1ShotgunMAGs364	rhizosphere metagenome
SAMN46496078	RegmiSDN_365	PRJNA1126017		Released	2025-01-31	2025-01-31T10:21:10.250Z	2025-01-31T10:21:10.250Z	SUB15050760	S1ShotgunMAGs365	rhizosphere metagenome
SAMN46496079	RegmiSDN_366	PRJNA1126017		Released	2025-01-31	2025-01-31T10:21:10.263Z	2025-01-31T10:21:10.263Z	SUB15050760	S1ShotgunMAGs366	rhizosphere metagenome
SAMN46496080	RegmiSDN_367	PRJNA1126017		Released	2025-01-31	2025-01-31T10:21:10.276Z	2025-01-31T10:21:10.276Z	SUB15050760	S1ShotgunMAGs367	rhizosphere metagenome
SAMN46496081	RegmiSDN_368	PRJNA1126017		Released	2025-01-31	2025-01-31T10:21:10.290Z	2025-01-31T10:21:10.290Z	SUB15050760	S1ShotgunMAGs368	rhizosphere metagenome
SAMN46496082	RegmiSDN_369	PRJNA1126017		Released	2025-01-31	2025-01-31T10:21:10.300Z	2025-01-31T10:21:10.300Z	SUB15050760	S1ShotgunMAGs369	rhizosphere metagenome
SAMN46495750	RegmiSDN_37	PRJNA1126017		Released	2025-01-31	2025-01-31T10:21:06.343Z	2025-01-31T10:21:06.343Z	SUB15050760	S1HiC_bin_43MAGs37	rhizosphere metagenome
SAMN46496083	RegmiSDN_370	PRJNA1126017		Released	2025-01-31	2025-01-31T10:21:10.310Z	2025-01-31T10:21:10.310Z	SUB15050760	S1ShotgunMAGs370	rhizosphere metagenome
SAMN46496084	RegmiSDN_371	PRJNA1126017		Released	2025-01-31	2025-01-31T10:21:10.320Z	2025-01-31T10:21:10.320Z	SUB15050760	S1ShotgunMAGs371	rhizosphere metagenome
SAMN46496085	RegmiSDN_372	PRJNA1126017		Released	2025-01-31	2025-01-31T10:21:10.330Z	2025-01-31T10:21:10.330Z	SUB15050760	S1ShotgunMAGs372	rhizosphere metagenome
SAMN46496086	RegmiSDN_373	PRJNA1126017		Released	2025-01-31	2025-01-31T10:21:10.340Z	2025-01-31T10:21:10.340Z	SUB15050760	S1ShotgunMAGs373	rhizosphere metagenome
SAMN46496087	RegmiSDN_374	PRJNA1126017		Released	2025-01-31	2025-01-31T10:21:10.353Z	2025-01-31T10:21:10.353Z	SUB15050760	S1ShotgunMAGs374	rhizosphere metagenome
SAMN46496088	RegmiSDN_375	PRJNA1126017		Released	2025-01-31	2025-01-31T10:21:10.363Z	2025-01-31T10:21:10.363Z	SUB15050760	S1ShotgunMAGs375	rhizosphere metagenome
SAMN46496089	RegmiSDN_376	PRJNA1126017		Released	2025-01-31	2025-01-31T10:21:10.376Z	2025-01-31T10:21:10.376Z	SUB15050760	S1ShotgunMAGs376	rhizosphere metagenome
SAMN46496090	RegmiSDN_377	PRJNA1126017		Released	2025-01-31	2025-01-31T10:21:10.386Z	2025-01-31T10:21:10.386Z	SUB15050760	S1ShotgunMAGs377	rhizosphere metagenome
SAMN46496091	RegmiSDN_378	PRJNA1126017		Released	2025-01-31	2025-01-31T10:21:10.400Z	2025-01-31T10:21:10.400Z	SUB15050760	S1ShotgunMAGs378	rhizosphere metagenome
SAMN46496092	RegmiSDN_379	PRJNA1126017		Released	2025-01-31	2025-01-31T10:21:10.436Z	2025-01-31T10:21:10.436Z	SUB15050760	S1ShotgunMAGs379	rhizosphere metagenome
SAMN46495751	RegmiSDN_38	PRJNA1126017		Released	2025-01-31	2025-01-31T10:21:06.356Z	2025-01-31T10:21:06.356Z	SUB15050760	S1HiC_bin_44MAGs38	rhizosphere metagenome
SAMN46496093	RegmiSDN_380	PRJNA1126017		Released	2025-01-31	2025-01-31T10:21:10.450Z	2025-01-31T10:21:10.450Z	SUB15050760	S1ShotgunMAGs380	rhizosphere metagenome
SAMN46496094	RegmiSDN_381	PRJNA1126017		Released	2025-01-31	2025-01-31T10:21:10.460Z	2025-01-31T10:21:10.460Z	SUB15050760	S1ShotgunMAGs381	rhizosphere metagenome
SAMN46496095	RegmiSDN_382	PRJNA1126017		Released	2025-01-31	2025-01-31T10:21:10.470Z	2025-01-31T10:21:10.470Z	SUB15050760	S1ShotgunMAGs382	rhizosphere metagenome
SAMN46496096	RegmiSDN_383	PRJNA1126017		Released	2025-01-31	2025-01-31T10:21:10.480Z	2025-01-31T10:21:10.480Z	SUB15050760	S1ShotgunMAGs383	rhizosphere metagenome
SAMN46496097	RegmiSDN_384	PRJNA1126017		Released	2025-01-31	2025-01-31T10:21:10.493Z	2025-01-31T10:21:10.493Z	SUB15050760	S1ShotgunMAGs384	rhizosphere metagenome
SAMN46496098	RegmiSDN_385	PRJNA1126017		Released	2025-01-31	2025-01-31T10:21:10.503Z	2025-01-31T10:21:10.503Z	SUB15050760	S1ShotgunMAGs385	rhizosphere metagenome
SAMN46496099	RegmiSDN_386	PRJNA1126017		Released	2025-01-31	2025-01-31T10:21:10.516Z	2025-01-31T10:21:10.516Z	SUB15050760	S1ShotgunMAGs386	rhizosphere metagenome
SAMN46496100	RegmiSDN_387	PRJNA1126017		Released	2025-01-31	2025-01-31T10:21:10.530Z	2025-01-31T10:21:10.530Z	SUB15050760	S1ShotgunMAGs387	rhizosphere metagenome
SAMN46496101	RegmiSDN_388	PRJNA1126017		Released	2025-01-31	2025-01-31T10:21:10.540Z	2025-01-31T10:21:10.540Z	SUB15050760	S1ShotgunMAGs388	rhizosphere metagenome
SAMN46496102	RegmiSDN_389	PRJNA1126017		Released	2025-01-31	2025-01-31T10:21:10.573Z	2025-01-31T10:21:10.573Z	SUB15050760	S1ShotgunMAGs389	rhizosphere metagenome
SAMN46495752	RegmiSDN_39	PRJNA1126017		Released	2025-01-31	2025-01-31T10:21:06.366Z	2025-01-31T10:21:06.366Z	SUB15050760	S1HiC_bin_45MAGs39	rhizosphere metagenome
SAMN46496103	RegmiSDN_390	PRJNA1126017		Released	2025-01-31	2025-01-31T10:21:10.586Z	2025-01-31T10:21:10.586Z	SUB15050760	S1ShotgunMAGs390	rhizosphere metagenome
SAMN46496104	RegmiSDN_391	PRJNA1126017		Released	2025-01-31	2025-01-31T10:21:10.596Z	2025-01-31T10:21:10.596Z	SUB15050760	S1ShotgunMAGs391	rhizosphere metagenome
SAMN46496105	RegmiSDN_392	PRJNA1126017		Released	2025-01-31	2025-01-31T10:21:10.610Z	2025-01-31T10:21:10.610Z	SUB15050760	S1ShotgunMAGs392	rhizosphere metagenome
SAMN46496106	RegmiSDN_393	PRJNA1126017		Released	2025-01-31	2025-01-31T10:21:10.620Z	2025-01-31T10:21:10.620Z	SUB15050760	S1ShotgunMAGs393	rhizosphere metagenome
SAMN46496107	RegmiSDN_394	PRJNA1126017		Released	2025-01-31	2025-01-31T10:21:10.633Z	2025-01-31T10:21:10.633Z	SUB15050760	S1ShotgunMAGs394	rhizosphere metagenome
SAMN46496108	RegmiSDN_395	PRJNA1126017		Released	2025-01-31	2025-01-31T10:21:10.643Z	2025-01-31T10:21:10.643Z	SUB15050760	S1ShotgunMAGs395	rhizosphere metagenome
SAMN46496109	RegmiSDN_396	PRJNA1126017		Released	2025-01-31	2025-01-31T10:21:10.656Z	2025-01-31T10:21:10.656Z	SUB15050760	S1ShotgunMAGs396	rhizosphere metagenome
SAMN46496110	RegmiSDN_397	PRJNA1126017		Released	2025-01-31	2025-01-31T10:21:10.670Z	2025-01-31T10:21:10.670Z	SUB15050760	S1ShotgunMAGs397	rhizosphere metagenome
SAMN46496111	RegmiSDN_398	PRJNA1126017		Released	2025-01-31	2025-01-31T10:21:10.680Z	2025-01-31T10:21:10.680Z	SUB15050760	S1ShotgunMAGs398	rhizosphere metagenome
SAMN46496112	RegmiSDN_399	PRJNA1126017		Released	2025-01-31	2025-01-31T10:21:10.690Z	2025-01-31T10:21:10.690Z	SUB15050760	S1ShotgunMAGs399	rhizosphere metagenome
SAMN46495717	RegmiSDN_4	PRJNA1126017		Released	2025-01-31	2025-01-31T10:21:05.966Z	2025-01-31T10:21:05.966Z	SUB15050760	S1HiC_bin_13MAGs4	rhizosphere metagenome
SAMN46495753	RegmiSDN_40	PRJNA1126017		Released	2025-01-31	2025-01-31T10:21:06.380Z	2025-01-31T10:21:06.380Z	SUB15050760	S1HiC_bin_46MAGs40	rhizosphere metagenome
SAMN46496113	RegmiSDN_400	PRJNA1126017		Released	2025-01-31	2025-01-31T10:21:10.703Z	2025-01-31T10:21:10.703Z	SUB15050760	S1ShotgunMAGs400	rhizosphere metagenome
SAMN46496439	RegmiSDN_401	PRJNA1126017		Released	2025-01-31	2025-01-31T11:21:04.833Z	2025-01-31T11:21:04.833Z	SUB15052434	S1ShotgunMAGs440	rhizosphere metagenome
SAMN46496440	RegmiSDN_402	PRJNA1126017		Released	2025-01-31	2025-01-31T11:21:04.846Z	2025-01-31T11:21:04.846Z	SUB15052434	S1ShotgunMAGs441	rhizosphere metagenome
SAMN46496441	RegmiSDN_403	PRJNA1126017		Released	2025-01-31	2025-01-31T11:21:04.856Z	2025-01-31T11:21:04.856Z	SUB15052434	S1ShotgunMAGs442	rhizosphere metagenome
SAMN46496442	RegmiSDN_404	PRJNA1126017		Released	2025-01-31	2025-01-31T11:21:04.863Z	2025-01-31T11:21:04.863Z	SUB15052434	S1ShotgunMAGs443	rhizosphere metagenome
SAMN46496443	RegmiSDN_405	PRJNA1126017		Released	2025-01-31	2025-01-31T11:21:04.873Z	2025-01-31T11:21:04.873Z	SUB15052434	S1ShotgunMAGs444	rhizosphere metagenome
SAMN46496444	RegmiSDN_406	PRJNA1126017		Released	2025-01-31	2025-01-31T11:21:04.880Z	2025-01-31T11:21:04.880Z	SUB15052434	S1ShotgunMAGs445	rhizosphere metagenome
SAMN46496445	RegmiSDN_407	PRJNA1126017		Released	2025-01-31	2025-01-31T11:21:04.890Z	2025-01-31T11:21:04.890Z	SUB15052434	S1ShotgunMAGs446	rhizosphere metagenome
SAMN46496446	RegmiSDN_408	PRJNA1126017		Released	2025-01-31	2025-01-31T11:21:04.900Z	2025-01-31T11:21:04.900Z	SUB15052434	S1ShotgunMAGs447	rhizosphere metagenome
SAMN46496447	RegmiSDN_409	PRJNA1126017		Released	2025-01-31	2025-01-31T11:21:04.906Z	2025-01-31T11:21:04.906Z	SUB15052434	S1ShotgunMAGs448	rhizosphere metagenome
SAMN46495754	RegmiSDN_41	PRJNA1126017		Released	2025-01-31	2025-01-31T10:21:06.390Z	2025-01-31T10:21:06.390Z	SUB15050760	S1HiC_bin_47MAGs41	rhizosphere metagenome
SAMN46496448	RegmiSDN_410	PRJNA1126017		Released	2025-01-31	2025-01-31T11:21:04.916Z	2025-01-31T11:21:04.916Z	SUB15052434	S1ShotgunMAGs449	rhizosphere metagenome
SAMN46496449	RegmiSDN_411	PRJNA1126017		Released	2025-01-31	2025-01-31T11:21:04.926Z	2025-01-31T11:21:04.926Z	SUB15052434	S1ShotgunMAGs450	rhizosphere metagenome
SAMN46496450	RegmiSDN_412	PRJNA1126017		Released	2025-01-31	2025-01-31T11:21:04.933Z	2025-01-31T11:21:04.933Z	SUB15052434	S1ShotgunMAGs451	rhizosphere metagenome
SAMN46496451	RegmiSDN_413	PRJNA1126017		Released	2025-01-31	2025-01-31T11:21:04.943Z	2025-01-31T11:21:04.943Z	SUB15052434	S1ShotgunMAGs452	rhizosphere metagenome
SAMN46496452	RegmiSDN_414	PRJNA1126017		Released	2025-01-31	2025-01-31T11:21:04.950Z	2025-01-31T11:21:04.950Z	SUB15052434	S1ShotgunMAGs453	rhizosphere metagenome
SAMN46496453	RegmiSDN_415	PRJNA1126017		Released	2025-01-31	2025-01-31T11:21:04.960Z	2025-01-31T11:21:04.960Z	SUB15052434	S1ShotgunMAGs454	rhizosphere metagenome
SAMN46496454	RegmiSDN_416	PRJNA1126017		Released	2025-01-31	2025-01-31T11:21:04.970Z	2025-01-31T11:21:04.970Z	SUB15052434	S1ShotgunMAGs455	rhizosphere metagenome
SAMN46496455	RegmiSDN_417	PRJNA1126017		Released	2025-01-31	2025-01-31T11:21:04.980Z	2025-01-31T11:21:04.980Z	SUB15052434	S1ShotgunMAGs456	rhizosphere metagenome
SAMN46496456	RegmiSDN_418	PRJNA1126017		Released	2025-01-31	2025-01-31T11:21:04.986Z	2025-01-31T11:21:04.986Z	SUB15052434	S1ShotgunMAGs457	rhizosphere metagenome
SAMN46496457	RegmiSDN_419	PRJNA1126017		Released	2025-01-31	2025-01-31T11:21:04.996Z	2025-01-31T11:21:04.996Z	SUB15052434	S1ShotgunMAGs458	rhizosphere metagenome
SAMN46495755	RegmiSDN_42	PRJNA1126017		Released	2025-01-31	2025-01-31T10:21:06.400Z	2025-01-31T10:21:06.400Z	SUB15050760	S1HiC_bin_48MAGs42	rhizosphere metagenome
SAMN46496458	RegmiSDN_420	PRJNA1126017		Released	2025-01-31	2025-01-31T11:21:05.003Z	2025-01-31T11:21:05.003Z	SUB15052434	S1ShotgunMAGs459	rhizosphere metagenome
SAMN46496459	RegmiSDN_421	PRJNA1126017		Released	2025-01-31	2025-01-31T11:21:05.013Z	2025-01-31T11:21:05.013Z	SUB15052434	S1ShotgunMAGs460	rhizosphere metagenome
SAMN46496460	RegmiSDN_422	PRJNA1126017		Released	2025-01-31	2025-01-31T11:21:05.020Z	2025-01-31T11:21:05.020Z	SUB15052434	S1ShotgunMAGs461	rhizosphere metagenome
SAMN46496461	RegmiSDN_423	PRJNA1126017		Released	2025-01-31	2025-01-31T11:21:05.030Z	2025-01-31T11:21:05.030Z	SUB15052434	S1ShotgunMAGs462	rhizosphere metagenome
SAMN46496462	RegmiSDN_424	PRJNA1126017		Released	2025-01-31	2025-01-31T11:21:05.040Z	2025-01-31T11:21:05.040Z	SUB15052434	S1ShotgunMAGs463	rhizosphere metagenome
SAMN46496463	RegmiSDN_425	PRJNA1126017		Released	2025-01-31	2025-01-31T11:21:05.050Z	2025-01-31T11:21:05.050Z	SUB15052434	S1ShotgunMAGs464	rhizosphere metagenome
SAMN46496464	RegmiSDN_426	PRJNA1126017		Released	2025-01-31	2025-01-31T11:21:05.056Z	2025-01-31T11:21:05.056Z	SUB15052434	S1ShotgunMAGs465	rhizosphere metagenome
SAMN46496465	RegmiSDN_427	PRJNA1126017		Released	2025-01-31	2025-01-31T11:21:05.066Z	2025-01-31T11:21:05.066Z	SUB15052434	S1ShotgunMAGs466	rhizosphere metagenome
SAMN46496466	RegmiSDN_428	PRJNA1126017		Released	2025-01-31	2025-01-31T11:21:05.076Z	2025-01-31T11:21:05.076Z	SUB15052434	S1ShotgunMAGs467	rhizosphere metagenome
SAMN46496467	RegmiSDN_429	PRJNA1126017		Released	2025-01-31	2025-01-31T11:21:05.083Z	2025-01-31T11:21:05.083Z	SUB15052434	S1ShotgunMAGs468	rhizosphere metagenome
SAMN46495756	RegmiSDN_43	PRJNA1126017		Released	2025-01-31	2025-01-31T10:21:06.413Z	2025-01-31T10:21:06.413Z	SUB15050760	S1HiC_bin_49MAGs43	rhizosphere metagenome
SAMN46496468	RegmiSDN_430	PRJNA1126017		Released	2025-01-31	2025-01-31T11:21:05.093Z	2025-01-31T11:21:05.093Z	SUB15052434	S1ShotgunMAGs469	rhizosphere metagenome
SAMN46496469	RegmiSDN_431	PRJNA1126017		Released	2025-01-31	2025-01-31T11:21:05.103Z	2025-01-31T11:21:05.103Z	SUB15052434	S1ShotgunMAGs470	rhizosphere metagenome
SAMN46496470	RegmiSDN_432	PRJNA1126017		Released	2025-01-31	2025-01-31T11:21:05.110Z	2025-01-31T11:21:05.110Z	SUB15052434	S1ShotgunMAGs471	rhizosphere metagenome
SAMN46496471	RegmiSDN_433	PRJNA1126017		Released	2025-01-31	2025-01-31T11:21:05.120Z	2025-01-31T11:21:05.120Z	SUB15052434	S1ShotgunMAGs472	rhizosphere metagenome
SAMN46496472	RegmiSDN_434	PRJNA1126017		Released	2025-01-31	2025-01-31T11:21:05.130Z	2025-01-31T11:21:05.130Z	SUB15052434	S1ShotgunMAGs473	rhizosphere metagenome
SAMN46496473	RegmiSDN_435	PRJNA1126017		Released	2025-01-31	2025-01-31T11:21:05.136Z	2025-01-31T11:21:05.136Z	SUB15052434	S1ShotgunMAGs474	rhizosphere metagenome
SAMN46496474	RegmiSDN_436	PRJNA1126017		Released	2025-01-31	2025-01-31T11:21:05.146Z	2025-01-31T11:21:05.146Z	SUB15052434	S1ShotgunMAGs475	rhizosphere metagenome
SAMN46496475	RegmiSDN_437	PRJNA1126017		Released	2025-01-31	2025-01-31T11:21:05.156Z	2025-01-31T11:21:05.156Z	SUB15052434	S1ShotgunMAGs476	rhizosphere metagenome
SAMN46496476	RegmiSDN_438	PRJNA1126017		Released	2025-01-31	2025-01-31T11:21:05.163Z	2025-01-31T11:21:05.163Z	SUB15052434	S1ShotgunMAGs477	rhizosphere metagenome
SAMN46496477	RegmiSDN_439	PRJNA1126017		Released	2025-01-31	2025-01-31T11:21:05.173Z	2025-01-31T11:21:05.173Z	SUB15052434	S1ShotgunMAGs478	rhizosphere metagenome
SAMN46495757	RegmiSDN_44	PRJNA1126017		Released	2025-01-31	2025-01-31T10:21:06.423Z	2025-01-31T10:21:06.423Z	SUB15050760	S1HiC_bin_4MAGs44	rhizosphere metagenome
SAMN46496478	RegmiSDN_440	PRJNA1126017		Released	2025-01-31	2025-01-31T11:21:05.196Z	2025-01-31T11:21:05.196Z	SUB15052434	S1ShotgunMAGs479	rhizosphere metagenome
SAMN46496479	RegmiSDN_441	PRJNA1126017		Released	2025-01-31	2025-01-31T11:21:05.206Z	2025-01-31T11:21:05.206Z	SUB15052434	S1ShotgunMAGs480	rhizosphere metagenome
SAMN46496480	RegmiSDN_442	PRJNA1126017		Released	2025-01-31	2025-01-31T11:21:05.216Z	2025-01-31T11:21:05.216Z	SUB15052434	S1ShotgunMAGs481	rhizosphere metagenome
SAMN46496481	RegmiSDN_443	PRJNA1126017		Released	2025-01-31	2025-01-31T11:21:05.226Z	2025-01-31T11:21:05.226Z	SUB15052434	S1ShotgunMAGs482	rhizosphere metagenome
SAMN46496482	RegmiSDN_444	PRJNA1126017		Released	2025-01-31	2025-01-31T11:21:05.233Z	2025-01-31T11:21:05.233Z	SUB15052434	S1ShotgunMAGs483	rhizosphere metagenome
SAMN46496483	RegmiSDN_445	PRJNA1126017		Released	2025-01-31	2025-01-31T11:21:05.243Z	2025-01-31T11:21:05.243Z	SUB15052434	S1ShotgunMAGs484	rhizosphere metagenome
SAMN46496484	RegmiSDN_446	PRJNA1126017		Released	2025-01-31	2025-01-31T11:21:05.253Z	2025-01-31T11:21:05.253Z	SUB15052434	S1ShotgunMAGs485	rhizosphere metagenome
SAMN46496485	RegmiSDN_447	PRJNA1126017		Released	2025-01-31	2025-01-31T11:21:05.260Z	2025-01-31T11:21:05.260Z	SUB15052434	S1ShotgunMAGs486	rhizosphere metagenome
SAMN46496486	RegmiSDN_448	PRJNA1126017		Released	2025-01-31	2025-01-31T11:21:05.270Z	2025-01-31T11:21:05.270Z	SUB15052434	S1ShotgunMAGs487	rhizosphere metagenome
SAMN46496487	RegmiSDN_449	PRJNA1126017		Released	2025-01-31	2025-01-31T11:21:05.280Z	2025-01-31T11:21:05.280Z	SUB15052434	S1ShotgunMAGs488	rhizosphere metagenome
SAMN46495758	RegmiSDN_45	PRJNA1126017		Released	2025-01-31	2025-01-31T10:21:06.440Z	2025-01-31T10:21:06.440Z	SUB15050760	S1HiC_bin_50MAGs45	rhizosphere metagenome
SAMN46496488	RegmiSDN_450	PRJNA1126017		Released	2025-01-31	2025-01-31T11:21:05.286Z	2025-01-31T11:21:05.286Z	SUB15052434	S1ShotgunMAGs489	rhizosphere metagenome
SAMN46496489	RegmiSDN_451	PRJNA1126017		Released	2025-01-31	2025-01-31T11:21:05.296Z	2025-01-31T11:21:05.296Z	SUB15052434	S1ShotgunMAGs490	rhizosphere metagenome
SAMN46496490	RegmiSDN_452	PRJNA1126017		Released	2025-01-31	2025-01-31T11:21:05.303Z	2025-01-31T11:21:05.303Z	SUB15052434	S1ShotgunMAGs491	rhizosphere metagenome
SAMN46496491	RegmiSDN_453	PRJNA1126017		Released	2025-01-31	2025-01-31T11:21:05.313Z	2025-01-31T11:21:05.313Z	SUB15052434	S1ShotgunMAGs492	rhizosphere metagenome
SAMN46496492	RegmiSDN_454	PRJNA1126017		Released	2025-01-31	2025-01-31T11:21:05.323Z	2025-01-31T11:21:05.323Z	SUB15052434	S1ShotgunMAGs493	rhizosphere metagenome
SAMN46496493	RegmiSDN_455	PRJNA1126017		Released	2025-01-31	2025-01-31T11:21:05.330Z	2025-01-31T11:21:05.330Z	SUB15052434	S1ShotgunMAGs494	rhizosphere metagenome
SAMN46496494	RegmiSDN_456	PRJNA1126017		Released	2025-01-31	2025-01-31T11:21:05.340Z	2025-01-31T11:21:05.340Z	SUB15052434	S1ShotgunMAGs495	rhizosphere metagenome
SAMN46496495	RegmiSDN_457	PRJNA1126017		Released	2025-01-31	2025-01-31T11:21:05.350Z	2025-01-31T11:21:05.350Z	SUB15052434	S1ShotgunMAGs496	rhizosphere metagenome
SAMN46496496	RegmiSDN_458	PRJNA1126017		Released	2025-01-31	2025-01-31T11:21:05.360Z	2025-01-31T11:21:05.360Z	SUB15052434	S1ShotgunMAGs497	rhizosphere metagenome
SAMN46496497	RegmiSDN_459	PRJNA1126017		Released	2025-01-31	2025-01-31T11:21:05.370Z	2025-01-31T11:21:05.370Z	SUB15052434	S1ShotgunMAGs498	rhizosphere metagenome
SAMN46495759	RegmiSDN_46	PRJNA1126017		Released	2025-01-31	2025-01-31T10:21:06.470Z	2025-01-31T10:21:06.470Z	SUB15050760	S1HiC_bin_51MAGs46	rhizosphere metagenome
SAMN46496498	RegmiSDN_460	PRJNA1126017		Released	2025-01-31	2025-01-31T11:21:05.376Z	2025-01-31T11:21:05.376Z	SUB15052434	S1ShotgunMAGs499	rhizosphere metagenome
SAMN46496499	RegmiSDN_461	PRJNA1126017		Released	2025-01-31	2025-01-31T11:21:05.386Z	2025-01-31T11:21:05.386Z	SUB15052434	S1ShotgunMAGs500	rhizosphere metagenome
SAMN46496500	RegmiSDN_462	PRJNA1126017		Released	2025-01-31	2025-01-31T11:21:05.396Z	2025-01-31T11:21:05.396Z	SUB15052434	S1ShotgunMAGs501	rhizosphere metagenome
SAMN46496501	RegmiSDN_463	PRJNA1126017		Released	2025-01-31	2025-01-31T11:21:05.403Z	2025-01-31T11:21:05.403Z	SUB15052434	S1ShotgunMAGs502	rhizosphere metagenome
SAMN46496502	RegmiSDN_464	PRJNA1126017		Released	2025-01-31	2025-01-31T11:21:05.413Z	2025-01-31T11:21:05.413Z	SUB15052434	S1ShotgunMAGs503	rhizosphere metagenome
SAMN46496503	RegmiSDN_465	PRJNA1126017		Released	2025-01-31	2025-01-31T11:21:05.420Z	2025-01-31T11:21:05.420Z	SUB15052434	S1ShotgunMAGs504	rhizosphere metagenome
SAMN46496504	RegmiSDN_466	PRJNA1126017		Released	2025-01-31	2025-01-31T11:21:05.430Z	2025-01-31T11:21:05.430Z	SUB15052434	S1ShotgunMAGs505	rhizosphere metagenome
SAMN46496505	RegmiSDN_467	PRJNA1126017		Released	2025-01-31	2025-01-31T11:21:05.440Z	2025-01-31T11:21:05.440Z	SUB15052434	S1ShotgunMAGs506	rhizosphere metagenome
SAMN46496506	RegmiSDN_468	PRJNA1126017		Released	2025-01-31	2025-01-31T11:21:05.450Z	2025-01-31T11:21:05.450Z	SUB15052434	S1ShotgunMAGs507	rhizosphere metagenome
SAMN46496507	RegmiSDN_469	PRJNA1126017		Released	2025-01-31	2025-01-31T11:21:05.456Z	2025-01-31T11:21:05.456Z	SUB15052434	S1ShotgunMAGs508	rhizosphere metagenome
SAMN46495760	RegmiSDN_47	PRJNA1126017		Released	2025-01-31	2025-01-31T10:21:06.480Z	2025-01-31T10:21:06.480Z	SUB15050760	S1HiC_bin_52MAGs47	rhizosphere metagenome
SAMN46496508	RegmiSDN_470	PRJNA1126017		Released	2025-01-31	2025-01-31T11:21:05.466Z	2025-01-31T11:21:05.466Z	SUB15052434	S1ShotgunMAGs509	rhizosphere metagenome
SAMN46496509	RegmiSDN_471	PRJNA1126017		Released	2025-01-31	2025-01-31T11:21:05.476Z	2025-01-31T11:21:05.476Z	SUB15052434	S1ShotgunMAGs510	rhizosphere metagenome
SAMN46496510	RegmiSDN_472	PRJNA1126017		Released	2025-01-31	2025-01-31T11:21:05.483Z	2025-01-31T11:21:05.483Z	SUB15052434	S1ShotgunMAGs511	rhizosphere metagenome
SAMN46496511	RegmiSDN_473	PRJNA1126017		Released	2025-01-31	2025-01-31T11:21:05.493Z	2025-01-31T11:21:05.493Z	SUB15052434	S1ShotgunMAGs512	rhizosphere metagenome
SAMN46496512	RegmiSDN_474	PRJNA1126017		Released	2025-01-31	2025-01-31T11:21:05.503Z	2025-01-31T11:21:05.503Z	SUB15052434	S1ShotgunMAGs513	rhizosphere metagenome
SAMN46496513	RegmiSDN_475	PRJNA1126017		Released	2025-01-31	2025-01-31T11:21:05.510Z	2025-01-31T11:21:05.510Z	SUB15052434	S1ShotgunMAGs514	rhizosphere metagenome
SAMN46496514	RegmiSDN_476	PRJNA1126017		Released	2025-01-31	2025-01-31T11:21:05.520Z	2025-01-31T11:21:05.520Z	SUB15052434	S1ShotgunMAGs515	rhizosphere metagenome
SAMN46496515	RegmiSDN_477	PRJNA1126017		Released	2025-01-31	2025-01-31T11:21:05.530Z	2025-01-31T11:21:05.530Z	SUB15052434	S1ShotgunMAGs516	rhizosphere metagenome
SAMN46496516	RegmiSDN_478	PRJNA1126017		Released	2025-01-31	2025-01-31T11:21:05.540Z	2025-01-31T11:21:05.540Z	SUB15052434	S1ShotgunMAGs517	rhizosphere metagenome
SAMN46496517	RegmiSDN_479	PRJNA1126017		Released	2025-01-31	2025-01-31T11:21:05.546Z	2025-01-31T11:21:05.546Z	SUB15052434	S1ShotgunMAGs518	rhizosphere metagenome
SAMN46495761	RegmiSDN_48	PRJNA1126017		Released	2025-01-31	2025-01-31T10:21:06.493Z	2025-01-31T10:21:06.493Z	SUB15050760	S1HiC_bin_53MAGs48	rhizosphere metagenome
SAMN46496518	RegmiSDN_480	PRJNA1126017		Released	2025-01-31	2025-01-31T11:21:05.556Z	2025-01-31T11:21:05.556Z	SUB15052434	S1ShotgunMAGs519	rhizosphere metagenome
SAMN46496519	RegmiSDN_481	PRJNA1126017		Released	2025-01-31	2025-01-31T11:21:05.563Z	2025-01-31T11:21:05.563Z	SUB15052434	S1ShotgunMAGs520	rhizosphere metagenome
SAMN46496520	RegmiSDN_482	PRJNA1126017		Released	2025-01-31	2025-01-31T11:21:05.573Z	2025-01-31T11:21:05.573Z	SUB15052434	S1ShotgunMAGs521	rhizosphere metagenome
SAMN46496521	RegmiSDN_483	PRJNA1126017		Released	2025-01-31	2025-01-31T11:21:05.583Z	2025-01-31T11:21:05.583Z	SUB15052434	S1ShotgunMAGs522	rhizosphere metagenome
SAMN46496522	RegmiSDN_484	PRJNA1126017		Released	2025-01-31	2025-01-31T11:21:05.590Z	2025-01-31T11:21:05.590Z	SUB15052434	S1ShotgunMAGs523	rhizosphere metagenome
SAMN46496523	RegmiSDN_485	PRJNA1126017		Released	2025-01-31	2025-01-31T11:21:05.600Z	2025-01-31T11:21:05.600Z	SUB15052434	S1ShotgunMAGs524	rhizosphere metagenome
SAMN46496524	RegmiSDN_486	PRJNA1126017		Released	2025-01-31	2025-01-31T11:21:05.610Z	2025-01-31T11:21:05.610Z	SUB15052434	S1ShotgunMAGs525	rhizosphere metagenome
SAMN46496525	RegmiSDN_487	PRJNA1126017		Released	2025-01-31	2025-01-31T11:21:05.616Z	2025-01-31T11:21:05.616Z	SUB15052434	S1ShotgunMAGs526	rhizosphere metagenome
SAMN46496526	RegmiSDN_488	PRJNA1126017		Released	2025-01-31	2025-01-31T11:21:05.626Z	2025-01-31T11:21:05.626Z	SUB15052434	S1ShotgunMAGs527	rhizosphere metagenome
SAMN46496527	RegmiSDN_489	PRJNA1126017		Released	2025-01-31	2025-01-31T11:21:05.636Z	2025-01-31T11:21:05.636Z	SUB15052434	S1ShotgunMAGs528	rhizosphere metagenome
SAMN46495762	RegmiSDN_49	PRJNA1126017		Released	2025-01-31	2025-01-31T10:21:06.503Z	2025-01-31T10:21:06.503Z	SUB15050760	S1HiC_bin_54MAGs49	rhizosphere metagenome
SAMN46496528	RegmiSDN_490	PRJNA1126017		Released	2025-01-31	2025-01-31T11:21:05.643Z	2025-01-31T11:21:05.643Z	SUB15052434	S1ShotgunMAGs529	rhizosphere metagenome
SAMN46496529	RegmiSDN_491	PRJNA1126017		Released	2025-01-31	2025-01-31T11:21:05.653Z	2025-01-31T11:21:05.653Z	SUB15052434	S1ShotgunMAGs530	rhizosphere metagenome
SAMN46496530	RegmiSDN_492	PRJNA1126017		Released	2025-01-31	2025-01-31T11:21:05.663Z	2025-01-31T11:21:05.663Z	SUB15052434	S1ShotgunMAGs531	rhizosphere metagenome
SAMN46496531	RegmiSDN_493	PRJNA1126017		Released	2025-01-31	2025-01-31T11:21:05.670Z	2025-01-31T11:21:05.670Z	SUB15052434	S1ShotgunMAGs532	rhizosphere metagenome
SAMN46496532	RegmiSDN_494	PRJNA1126017		Released	2025-01-31	2025-01-31T11:21:05.680Z	2025-01-31T11:21:05.680Z	SUB15052434	S1ShotgunMAGs533	rhizosphere metagenome
SAMN46496533	RegmiSDN_495	PRJNA1126017		Released	2025-01-31	2025-01-31T11:21:05.690Z	2025-01-31T11:21:05.690Z	SUB15052434	S1ShotgunMAGs534	rhizosphere metagenome
SAMN46496534	RegmiSDN_496	PRJNA1126017		Released	2025-01-31	2025-01-31T11:21:05.700Z	2025-01-31T11:21:05.700Z	SUB15052434	S1ShotgunMAGs535	rhizosphere metagenome
SAMN46496535	RegmiSDN_497	PRJNA1126017		Released	2025-01-31	2025-01-31T11:21:05.706Z	2025-01-31T11:21:05.706Z	SUB15052434	S1ShotgunMAGs536	rhizosphere metagenome
SAMN46496536	RegmiSDN_498	PRJNA1126017		Released	2025-01-31	2025-01-31T11:21:05.716Z	2025-01-31T11:21:05.716Z	SUB15052434	S1ShotgunMAGs537	rhizosphere metagenome
SAMN46496537	RegmiSDN_499	PRJNA1126017		Released	2025-01-31	2025-01-31T11:21:05.726Z	2025-01-31T11:21:05.726Z	SUB15052434	S1ShotgunMAGs538	rhizosphere metagenome
SAMN46495718	RegmiSDN_5	PRJNA1126017		Released	2025-01-31	2025-01-31T10:21:05.976Z	2025-01-31T10:21:05.976Z	SUB15050760	S1HiC_bin_14MAGs5	rhizosphere metagenome
SAMN46495763	RegmiSDN_50	PRJNA1126017		Released	2025-01-31	2025-01-31T10:21:06.513Z	2025-01-31T10:21:06.513Z	SUB15050760	S1HiC_bin_55MAGs50	rhizosphere metagenome
SAMN46496538	RegmiSDN_500	PRJNA1126017		Released	2025-01-31	2025-01-31T11:21:05.733Z	2025-01-31T11:21:05.733Z	SUB15052434	S1ShotgunMAGs539	rhizosphere metagenome
SAMN46496539	RegmiSDN_501	PRJNA1126017		Released	2025-01-31	2025-01-31T11:21:05.743Z	2025-01-31T11:21:05.743Z	SUB15052434	S1ShotgunMAGs540	rhizosphere metagenome
SAMN46496540	RegmiSDN_502	PRJNA1126017		Released	2025-01-31	2025-01-31T11:21:05.750Z	2025-01-31T11:21:05.750Z	SUB15052434	S1ShotgunMAGs541	rhizosphere metagenome
SAMN46496541	RegmiSDN_503	PRJNA1126017		Released	2025-01-31	2025-01-31T11:21:05.760Z	2025-01-31T11:21:05.760Z	SUB15052434	S1ShotgunMAGs542	rhizosphere metagenome
SAMN46496542	RegmiSDN_504	PRJNA1126017		Released	2025-01-31	2025-01-31T11:21:05.770Z	2025-01-31T11:21:05.770Z	SUB15052434	S1ShotgunMAGs543	rhizosphere metagenome
SAMN46496543	RegmiSDN_505	PRJNA1126017		Released	2025-01-31	2025-01-31T11:21:05.780Z	2025-01-31T11:21:05.780Z	SUB15052434	S1ShotgunMAGs544	rhizosphere metagenome
SAMN46496544	RegmiSDN_506	PRJNA1126017		Released	2025-01-31	2025-01-31T11:21:05.786Z	2025-01-31T11:21:05.786Z	SUB15052434	S1ShotgunMAGs545	rhizosphere metagenome
SAMN46496545	RegmiSDN_507	PRJNA1126017		Released	2025-01-31	2025-01-31T11:21:05.796Z	2025-01-31T11:21:05.796Z	SUB15052434	S1ShotgunMAGs546	rhizosphere metagenome
SAMN46496546	RegmiSDN_508	PRJNA1126017		Released	2025-01-31	2025-01-31T11:21:05.803Z	2025-01-31T11:21:05.803Z	SUB15052434	S1ShotgunMAGs547	rhizosphere metagenome
SAMN46496547	RegmiSDN_509	PRJNA1126017		Released	2025-01-31	2025-01-31T11:21:05.813Z	2025-01-31T11:21:05.813Z	SUB15052434	S1ShotgunMAGs548	rhizosphere metagenome
SAMN46495764	RegmiSDN_51	PRJNA1126017		Released	2025-01-31	2025-01-31T10:21:06.526Z	2025-01-31T10:21:06.526Z	SUB15050760	S1HiC_bin_56MAGs51	rhizosphere metagenome
SAMN46496548	RegmiSDN_510	PRJNA1126017		Released	2025-01-31	2025-01-31T11:21:05.823Z	2025-01-31T11:21:05.823Z	SUB15052434	S1ShotgunMAGs549	rhizosphere metagenome
SAMN46496549	RegmiSDN_511	PRJNA1126017		Released	2025-01-31	2025-01-31T11:21:05.830Z	2025-01-31T11:21:05.830Z	SUB15052434	S1ShotgunMAGs550	rhizosphere metagenome
SAMN46496550	RegmiSDN_512	PRJNA1126017		Released	2025-01-31	2025-01-31T11:21:05.840Z	2025-01-31T11:21:05.840Z	SUB15052434	S1ShotgunMAGs551	rhizosphere metagenome
SAMN46496551	RegmiSDN_513	PRJNA1126017		Released	2025-01-31	2025-01-31T11:21:05.850Z	2025-01-31T11:21:05.850Z	SUB15052434	S1ShotgunMAGs552	rhizosphere metagenome
SAMN46496552	RegmiSDN_514	PRJNA1126017		Released	2025-01-31	2025-01-31T11:21:05.860Z	2025-01-31T11:21:05.860Z	SUB15052434	S1ShotgunMAGs553	rhizosphere metagenome
SAMN46496553	RegmiSDN_515	PRJNA1126017		Released	2025-01-31	2025-01-31T11:21:05.866Z	2025-01-31T11:21:05.866Z	SUB15052434	S1ShotgunMAGs554	rhizosphere metagenome
SAMN46496554	RegmiSDN_516	PRJNA1126017		Released	2025-01-31	2025-01-31T11:21:05.876Z	2025-01-31T11:21:05.876Z	SUB15052434	S1ShotgunMAGs555	rhizosphere metagenome
SAMN46496555	RegmiSDN_517	PRJNA1126017		Released	2025-01-31	2025-01-31T11:21:05.883Z	2025-01-31T11:21:05.883Z	SUB15052434	S1ShotgunMAGs556	rhizosphere metagenome
SAMN46496556	RegmiSDN_518	PRJNA1126017		Released	2025-01-31	2025-01-31T11:21:05.893Z	2025-01-31T11:21:05.893Z	SUB15052434	S1ShotgunMAGs557	rhizosphere metagenome
SAMN46496557	RegmiSDN_519	PRJNA1126017		Released	2025-01-31	2025-01-31T11:21:05.903Z	2025-01-31T11:21:05.903Z	SUB15052434	S1ShotgunMAGs558	rhizosphere metagenome
SAMN46495765	RegmiSDN_52	PRJNA1126017		Released	2025-01-31	2025-01-31T10:21:06.540Z	2025-01-31T10:21:06.540Z	SUB15050760	S1HiC_bin_57MAGs52	rhizosphere metagenome
SAMN46496558	RegmiSDN_520	PRJNA1126017		Released	2025-01-31	2025-01-31T11:21:05.910Z	2025-01-31T11:21:05.910Z	SUB15052434	S1ShotgunMAGs559	rhizosphere metagenome
SAMN46496559	RegmiSDN_521	PRJNA1126017		Released	2025-01-31	2025-01-31T11:21:05.920Z	2025-01-31T11:21:05.920Z	SUB15052434	S1ShotgunMAGs560	rhizosphere metagenome
SAMN46496560	RegmiSDN_522	PRJNA1126017		Released	2025-01-31	2025-01-31T11:21:05.930Z	2025-01-31T11:21:05.930Z	SUB15052434	S1ShotgunMAGs561	rhizosphere metagenome
SAMN46496561	RegmiSDN_523	PRJNA1126017		Released	2025-01-31	2025-01-31T11:21:05.936Z	2025-01-31T11:21:05.936Z	SUB15052434	S1ShotgunMAGs562	rhizosphere metagenome
SAMN46496562	RegmiSDN_524	PRJNA1126017		Released	2025-01-31	2025-01-31T11:21:05.946Z	2025-01-31T11:21:05.946Z	SUB15052434	S1ShotgunMAGs563	rhizosphere metagenome
SAMN46496563	RegmiSDN_525	PRJNA1126017		Released	2025-01-31	2025-01-31T11:21:05.956Z	2025-01-31T11:21:05.956Z	SUB15052434	S1ShotgunMAGs564	rhizosphere metagenome
SAMN46496564	RegmiSDN_526	PRJNA1126017		Released	2025-01-31	2025-01-31T11:21:05.963Z	2025-01-31T11:21:05.963Z	SUB15052434	S1ShotgunMAGs565	rhizosphere metagenome
SAMN46496565	RegmiSDN_527	PRJNA1126017		Released	2025-01-31	2025-01-31T11:21:05.973Z	2025-01-31T11:21:05.973Z	SUB15052434	S1ShotgunMAGs566	rhizosphere metagenome
SAMN46496566	RegmiSDN_528	PRJNA1126017		Released	2025-01-31	2025-01-31T11:21:05.980Z	2025-01-31T11:21:05.980Z	SUB15052434	S1ShotgunMAGs567	rhizosphere metagenome
SAMN46496567	RegmiSDN_529	PRJNA1126017		Released	2025-01-31	2025-01-31T11:21:05.990Z	2025-01-31T11:21:05.990Z	SUB15052434	S1ShotgunMAGs568	rhizosphere metagenome
SAMN46495766	RegmiSDN_53	PRJNA1126017		Released	2025-01-31	2025-01-31T10:21:06.553Z	2025-01-31T10:21:06.553Z	SUB15050760	S1HiC_bin_58MAGs53	rhizosphere metagenome
SAMN46496568	RegmiSDN_530	PRJNA1126017		Released	2025-01-31	2025-01-31T11:21:06Z	2025-01-31T11:21:06Z	SUB15052434	S1ShotgunMAGs569	rhizosphere metagenome
SAMN46496569	RegmiSDN_531	PRJNA1126017		Released	2025-01-31	2025-01-31T11:21:06.010Z	2025-01-31T11:21:06.010Z	SUB15052434	S1ShotgunMAGs570	rhizosphere metagenome
SAMN46496570	RegmiSDN_532	PRJNA1126017		Released	2025-01-31	2025-01-31T11:21:06.016Z	2025-01-31T11:21:06.016Z	SUB15052434	S1ShotgunMAGs571	rhizosphere metagenome
SAMN46496571	RegmiSDN_533	PRJNA1126017		Released	2025-01-31	2025-01-31T11:21:06.026Z	2025-01-31T11:21:06.026Z	SUB15052434	S1ShotgunMAGs572	rhizosphere metagenome
SAMN46496572	RegmiSDN_534	PRJNA1126017		Released	2025-01-31	2025-01-31T11:21:06.033Z	2025-01-31T11:21:06.033Z	SUB15052434	S1ShotgunMAGs573	rhizosphere metagenome
SAMN46496573	RegmiSDN_535	PRJNA1126017		Released	2025-01-31	2025-01-31T11:21:06.043Z	2025-01-31T11:21:06.043Z	SUB15052434	S1ShotgunMAGs574	rhizosphere metagenome
SAMN46496574	RegmiSDN_536	PRJNA1126017		Released	2025-01-31	2025-01-31T11:21:06.053Z	2025-01-31T11:21:06.053Z	SUB15052434	S1ShotgunMAGs575	rhizosphere metagenome
SAMN46496575	RegmiSDN_537	PRJNA1126017		Released	2025-01-31	2025-01-31T11:21:06.060Z	2025-01-31T11:21:06.060Z	SUB15052434	S1ShotgunMAGs576	rhizosphere metagenome
SAMN46496576	RegmiSDN_538	PRJNA1126017		Released	2025-01-31	2025-01-31T11:21:06.070Z	2025-01-31T11:21:06.070Z	SUB15052434	S1ShotgunMAGs577	rhizosphere metagenome
SAMN46496577	RegmiSDN_539	PRJNA1126017		Released	2025-01-31	2025-01-31T11:21:06.080Z	2025-01-31T11:21:06.080Z	SUB15052434	S1ShotgunMAGs578	rhizosphere metagenome
SAMN46495767	RegmiSDN_54	PRJNA1126017		Released	2025-01-31	2025-01-31T10:21:06.563Z	2025-01-31T10:21:06.563Z	SUB15050760	S1HiC_bin_59MAGs54	rhizosphere metagenome
SAMN46496578	RegmiSDN_540	PRJNA1126017		Released	2025-01-31	2025-01-31T11:21:06.090Z	2025-01-31T11:21:06.090Z	SUB15052434	S1ShotgunMAGs579	rhizosphere metagenome
SAMN46496579	RegmiSDN_541	PRJNA1126017		Released	2025-01-31	2025-01-31T11:21:06.096Z	2025-01-31T11:21:06.096Z	SUB15052434	S1ShotgunMAGs580	rhizosphere metagenome
SAMN46496580	RegmiSDN_542	PRJNA1126017		Released	2025-01-31	2025-01-31T11:21:06.106Z	2025-01-31T11:21:06.106Z	SUB15052434	S1ShotgunMAGs581	rhizosphere metagenome
SAMN46496581	RegmiSDN_543	PRJNA1126017		Released	2025-01-31	2025-01-31T11:21:06.116Z	2025-01-31T11:21:06.116Z	SUB15052434	S1ShotgunMAGs582	rhizosphere metagenome
SAMN46496582	RegmiSDN_544	PRJNA1126017		Released	2025-01-31	2025-01-31T11:21:06.123Z	2025-01-31T11:21:06.123Z	SUB15052434	S1ShotgunMAGs583	rhizosphere metagenome
SAMN46496583	RegmiSDN_545	PRJNA1126017		Released	2025-01-31	2025-01-31T11:21:06.133Z	2025-01-31T11:21:06.133Z	SUB15052434	S1ShotgunMAGs584	rhizosphere metagenome
SAMN46496584	RegmiSDN_546	PRJNA1126017		Released	2025-01-31	2025-01-31T11:21:06.140Z	2025-01-31T11:21:06.140Z	SUB15052434	S1ShotgunMAGs585	rhizosphere metagenome
SAMN46496585	RegmiSDN_547	PRJNA1126017		Released	2025-01-31	2025-01-31T11:21:06.150Z	2025-01-31T11:21:06.150Z	SUB15052434	S1ShotgunMAGs586	rhizosphere metagenome
SAMN46496586	RegmiSDN_548	PRJNA1126017		Released	2025-01-31	2025-01-31T11:21:06.160Z	2025-01-31T11:21:06.160Z	SUB15052434	S1ShotgunMAGs587	rhizosphere metagenome
SAMN46496587	RegmiSDN_549	PRJNA1126017		Released	2025-01-31	2025-01-31T11:21:06.170Z	2025-01-31T11:21:06.170Z	SUB15052434	S1ShotgunMAGs588	rhizosphere metagenome
SAMN46495768	RegmiSDN_55	PRJNA1126017		Released	2025-01-31	2025-01-31T10:21:06.576Z	2025-01-31T10:21:06.576Z	SUB15050760	S1HiC_bin_5MAGs55	rhizosphere metagenome
SAMN46496588	RegmiSDN_550	PRJNA1126017		Released	2025-01-31	2025-01-31T11:21:06.180Z	2025-01-31T11:21:06.180Z	SUB15052434	S1ShotgunMAGs589	rhizosphere metagenome
SAMN46496589	RegmiSDN_551	PRJNA1126017		Released	2025-01-31	2025-01-31T11:21:06.190Z	2025-01-31T11:21:06.190Z	SUB15052434	S1ShotgunMAGs590	rhizosphere metagenome
SAMN46496590	RegmiSDN_552	PRJNA1126017		Released	2025-01-31	2025-01-31T11:21:06.196Z	2025-01-31T11:21:06.196Z	SUB15052434	S1ShotgunMAGs591	rhizosphere metagenome
SAMN46496591	RegmiSDN_553	PRJNA1126017		Released	2025-01-31	2025-01-31T11:21:06.206Z	2025-01-31T11:21:06.206Z	SUB15052434	S1ShotgunMAGs592	rhizosphere metagenome
SAMN46496592	RegmiSDN_554	PRJNA1126017		Released	2025-01-31	2025-01-31T11:21:06.213Z	2025-01-31T11:21:06.213Z	SUB15052434	S1ShotgunMAGs593	rhizosphere metagenome
SAMN46496593	RegmiSDN_555	PRJNA1126017		Released	2025-01-31	2025-01-31T11:21:06.223Z	2025-01-31T11:21:06.223Z	SUB15052434	S1ShotgunMAGs594	rhizosphere metagenome
SAMN46496594	RegmiSDN_556	PRJNA1126017		Released	2025-01-31	2025-01-31T11:21:06.233Z	2025-01-31T11:21:06.233Z	SUB15052434	S1ShotgunMAGs595	rhizosphere metagenome
SAMN46496595	RegmiSDN_557	PRJNA1126017		Released	2025-01-31	2025-01-31T11:21:06.240Z	2025-01-31T11:21:06.240Z	SUB15052434	S1ShotgunMAGs596	rhizosphere metagenome
SAMN46496596	RegmiSDN_558	PRJNA1126017		Released	2025-01-31	2025-01-31T11:21:06.250Z	2025-01-31T11:21:06.250Z	SUB15052434	S1ShotgunMAGs597	rhizosphere metagenome
SAMN46496597	RegmiSDN_559	PRJNA1126017		Released	2025-01-31	2025-01-31T11:21:06.260Z	2025-01-31T11:21:06.260Z	SUB15052434	S1ShotgunMAGs598	rhizosphere metagenome
SAMN46495769	RegmiSDN_56	PRJNA1126017		Released	2025-01-31	2025-01-31T10:21:06.590Z	2025-01-31T10:21:06.590Z	SUB15050760	S1HiC_bin_60MAGs56	rhizosphere metagenome
SAMN46496598	RegmiSDN_560	PRJNA1126017		Released	2025-01-31	2025-01-31T11:21:06.270Z	2025-01-31T11:21:06.270Z	SUB15052434	S1ShotgunMAGs599	rhizosphere metagenome
SAMN46496599	RegmiSDN_561	PRJNA1126017		Released	2025-01-31	2025-01-31T11:21:06.280Z	2025-01-31T11:21:06.280Z	SUB15052434	S1ShotgunMAGs600	rhizosphere metagenome
SAMN46496600	RegmiSDN_562	PRJNA1126017		Released	2025-01-31	2025-01-31T11:21:06.290Z	2025-01-31T11:21:06.290Z	SUB15052434	S1ShotgunMAGs601	rhizosphere metagenome
SAMN46496601	RegmiSDN_563	PRJNA1126017		Released	2025-01-31	2025-01-31T11:21:06.296Z	2025-01-31T11:21:06.296Z	SUB15052434	S1ShotgunMAGs602	rhizosphere metagenome
SAMN46496602	RegmiSDN_564	PRJNA1126017		Released	2025-01-31	2025-01-31T11:21:06.306Z	2025-01-31T11:21:06.306Z	SUB15052434	S1ShotgunMAGs603	rhizosphere metagenome
SAMN46496603	RegmiSDN_565	PRJNA1126017		Released	2025-01-31	2025-01-31T11:21:06.313Z	2025-01-31T11:21:06.313Z	SUB15052434	S1ShotgunMAGs604	rhizosphere metagenome
SAMN46496604	RegmiSDN_566	PRJNA1126017		Released	2025-01-31	2025-01-31T11:21:06.323Z	2025-01-31T11:21:06.323Z	SUB15052434	S1ShotgunMAGs605	rhizosphere metagenome
SAMN46496605	RegmiSDN_567	PRJNA1126017		Released	2025-01-31	2025-01-31T11:21:06.333Z	2025-01-31T11:21:06.333Z	SUB15052434	S1ShotgunMAGs606	rhizosphere metagenome
SAMN46496606	RegmiSDN_568	PRJNA1126017		Released	2025-01-31	2025-01-31T11:21:06.340Z	2025-01-31T11:21:06.340Z	SUB15052434	S1ShotgunMAGs607	rhizosphere metagenome
SAMN46496607	RegmiSDN_569	PRJNA1126017		Released	2025-01-31	2025-01-31T11:21:06.350Z	2025-01-31T11:21:06.350Z	SUB15052434	S1ShotgunMAGs608	rhizosphere metagenome
SAMN46495770	RegmiSDN_57	PRJNA1126017		Released	2025-01-31	2025-01-31T10:21:06.600Z	2025-01-31T10:21:06.600Z	SUB15050760	S1HiC_bin_61MAGs57	rhizosphere metagenome
SAMN46496608	RegmiSDN_570	PRJNA1126017		Released	2025-01-31	2025-01-31T11:21:06.360Z	2025-01-31T11:21:06.360Z	SUB15052434	S1ShotgunMAGs609	rhizosphere metagenome
SAMN46496609	RegmiSDN_571	PRJNA1126017		Released	2025-01-31	2025-01-31T11:21:06.366Z	2025-01-31T11:21:06.366Z	SUB15052434	S1ShotgunMAGs610	rhizosphere metagenome
SAMN46496610	RegmiSDN_572	PRJNA1126017		Released	2025-01-31	2025-01-31T11:21:06.376Z	2025-01-31T11:21:06.376Z	SUB15052434	S1ShotgunMAGs611	rhizosphere metagenome
SAMN46496611	RegmiSDN_573	PRJNA1126017		Released	2025-01-31	2025-01-31T11:21:06.386Z	2025-01-31T11:21:06.386Z	SUB15052434	S1ShotgunMAGs612	rhizosphere metagenome
SAMN46496612	RegmiSDN_574	PRJNA1126017		Released	2025-01-31	2025-01-31T11:21:06.393Z	2025-01-31T11:21:06.393Z	SUB15052434	S1ShotgunMAGs613	rhizosphere metagenome
SAMN46496613	RegmiSDN_575	PRJNA1126017		Released	2025-01-31	2025-01-31T11:21:06.403Z	2025-01-31T11:21:06.403Z	SUB15052434	S1ShotgunMAGs614	rhizosphere metagenome
SAMN46496614	RegmiSDN_576	PRJNA1126017		Released	2025-01-31	2025-01-31T11:21:06.410Z	2025-01-31T11:21:06.410Z	SUB15052434	S1ShotgunMAGs615	rhizosphere metagenome
SAMN46496615	RegmiSDN_577	PRJNA1126017		Released	2025-01-31	2025-01-31T11:21:06.420Z	2025-01-31T11:21:06.420Z	SUB15052434	S1ShotgunMAGs616	rhizosphere metagenome
SAMN46496616	RegmiSDN_578	PRJNA1126017		Released	2025-01-31	2025-01-31T11:21:06.430Z	2025-01-31T11:21:06.430Z	SUB15052434	S1ShotgunMAGs617	rhizosphere metagenome
SAMN46496617	RegmiSDN_579	PRJNA1126017		Released	2025-01-31	2025-01-31T11:21:06.440Z	2025-01-31T11:21:06.440Z	SUB15052434	S1ShotgunMAGs618	rhizosphere metagenome
SAMN46495771	RegmiSDN_58	PRJNA1126017		Released	2025-01-31	2025-01-31T10:21:06.613Z	2025-01-31T10:21:06.613Z	SUB15050760	S1HiC_bin_62MAGs58	rhizosphere metagenome
SAMN46496618	RegmiSDN_580	PRJNA1126017		Released	2025-01-31	2025-01-31T11:21:06.446Z	2025-01-31T11:21:06.446Z	SUB15052434	S1ShotgunMAGs619	rhizosphere metagenome
SAMN46496619	RegmiSDN_581	PRJNA1126017		Released	2025-01-31	2025-01-31T11:21:06.456Z	2025-01-31T11:21:06.456Z	SUB15052434	S1ShotgunMAGs620	rhizosphere metagenome
SAMN46496620	RegmiSDN_582	PRJNA1126017		Released	2025-01-31	2025-01-31T11:21:06.463Z	2025-01-31T11:21:06.463Z	SUB15052434	S1ShotgunMAGs621	rhizosphere metagenome
SAMN46496621	RegmiSDN_583	PRJNA1126017		Released	2025-01-31	2025-01-31T11:21:06.473Z	2025-01-31T11:21:06.473Z	SUB15052434	S1ShotgunMAGs622	rhizosphere metagenome
SAMN46496622	RegmiSDN_584	PRJNA1126017		Released	2025-01-31	2025-01-31T11:21:06.483Z	2025-01-31T11:21:06.483Z	SUB15052434	S1ShotgunMAGs623	rhizosphere metagenome
SAMN46496623	RegmiSDN_585	PRJNA1126017		Released	2025-01-31	2025-01-31T11:21:06.490Z	2025-01-31T11:21:06.490Z	SUB15052434	S1ShotgunMAGs624	rhizosphere metagenome
SAMN46496624	RegmiSDN_586	PRJNA1126017		Released	2025-01-31	2025-01-31T11:21:06.500Z	2025-01-31T11:21:06.500Z	SUB15052434	S2HiC_bin_1MAGs625	rhizosphere metagenome
SAMN46496625	RegmiSDN_587	PRJNA1126017		Released	2025-01-31	2025-01-31T11:21:06.510Z	2025-01-31T11:21:06.510Z	SUB15052434	S2HiC_bin_2MAGs626	rhizosphere metagenome
SAMN46496626	RegmiSDN_588	PRJNA1126017		Released	2025-01-31	2025-01-31T11:21:06.520Z	2025-01-31T11:21:06.520Z	SUB15052434	S2HiC_bin_3MAGs627	rhizosphere metagenome
SAMN46496627	RegmiSDN_589	PRJNA1126017		Released	2025-01-31	2025-01-31T11:21:06.530Z	2025-01-31T11:21:06.530Z	SUB15052434	S2HiC_bin_4MAGs628	rhizosphere metagenome
SAMN46495772	RegmiSDN_59	PRJNA1126017		Released	2025-01-31	2025-01-31T10:21:06.623Z	2025-01-31T10:21:06.623Z	SUB15050760	S1HiC_bin_63MAGs59	rhizosphere metagenome
SAMN46496628	RegmiSDN_590	PRJNA1126017		Released	2025-01-31	2025-01-31T11:21:06.540Z	2025-01-31T11:21:06.540Z	SUB15052434	S2HiC_bin_5MAGs629	rhizosphere metagenome
SAMN46496629	RegmiSDN_591	PRJNA1126017		Released	2025-01-31	2025-01-31T11:21:06.546Z	2025-01-31T11:21:06.546Z	SUB15052434	S2HiC_bin_6MAGs630	rhizosphere metagenome
SAMN46496630	RegmiSDN_592	PRJNA1126017		Released	2025-01-31	2025-01-31T11:21:06.556Z	2025-01-31T11:21:06.556Z	SUB15052434	S2HiC_bin_7MAGs631	rhizosphere metagenome
SAMN46496631	RegmiSDN_593	PRJNA1126017		Released	2025-01-31	2025-01-31T11:21:06.566Z	2025-01-31T11:21:06.566Z	SUB15052434	S2HiC_bin_8MAGs632	rhizosphere metagenome
SAMN46496632	RegmiSDN_594	PRJNA1126017		Released	2025-01-31	2025-01-31T11:21:06.573Z	2025-01-31T11:21:06.573Z	SUB15052434	S2ShotgunMAGs633	rhizosphere metagenome
SAMN46496633	RegmiSDN_595	PRJNA1126017		Released	2025-01-31	2025-01-31T11:21:06.583Z	2025-01-31T11:21:06.583Z	SUB15052434	S2ShotgunMAGs634	rhizosphere metagenome
SAMN46496634	RegmiSDN_596	PRJNA1126017		Released	2025-01-31	2025-01-31T11:21:06.590Z	2025-01-31T11:21:06.590Z	SUB15052434	S2ShotgunMAGs635	rhizosphere metagenome
SAMN46496635	RegmiSDN_597	PRJNA1126017		Released	2025-01-31	2025-01-31T11:21:06.600Z	2025-01-31T11:21:06.600Z	SUB15052434	S2ShotgunMAGs636	rhizosphere metagenome
SAMN46496636	RegmiSDN_598	PRJNA1126017		Released	2025-01-31	2025-01-31T11:21:06.610Z	2025-01-31T11:21:06.610Z	SUB15052434	S2ShotgunMAGs637	rhizosphere metagenome
SAMN46496637	RegmiSDN_599	PRJNA1126017		Released	2025-01-31	2025-01-31T11:21:06.620Z	2025-01-31T11:21:06.620Z	SUB15052434	S2ShotgunMAGs638	rhizosphere metagenome
SAMN46495719	RegmiSDN_6	PRJNA1126017		Released	2025-01-31	2025-01-31T10:21:05.990Z	2025-01-31T10:21:05.990Z	SUB15050760	S1HiC_bin_15MAGs6	rhizosphere metagenome
SAMN46495773	RegmiSDN_60	PRJNA1126017		Released	2025-01-31	2025-01-31T10:21:06.636Z	2025-01-31T10:21:06.636Z	SUB15050760	S1HiC_bin_64MAGs60	rhizosphere metagenome
SAMN46496638	RegmiSDN_600	PRJNA1126017		Released	2025-01-31	2025-01-31T11:21:06.626Z	2025-01-31T11:21:06.626Z	SUB15052434	S2ShotgunMAGs639	rhizosphere metagenome
SAMN46496639	RegmiSDN_601	PRJNA1126017		Released	2025-01-31	2025-01-31T11:21:06.636Z	2025-01-31T11:21:06.636Z	SUB15052434	S2ShotgunMAGs640	rhizosphere metagenome
SAMN46496640	RegmiSDN_602	PRJNA1126017		Released	2025-01-31	2025-01-31T11:21:06.646Z	2025-01-31T11:21:06.646Z	SUB15052434	S2ShotgunMAGs641	rhizosphere metagenome
SAMN46496641	RegmiSDN_603	PRJNA1126017		Released	2025-01-31	2025-01-31T11:21:06.653Z	2025-01-31T11:21:06.653Z	SUB15052434	S2ShotgunMAGs642	rhizosphere metagenome
SAMN46496642	RegmiSDN_604	PRJNA1126017		Released	2025-01-31	2025-01-31T11:21:06.663Z	2025-01-31T11:21:06.663Z	SUB15052434	S2ShotgunMAGs643	rhizosphere metagenome
SAMN46496643	RegmiSDN_605	PRJNA1126017		Released	2025-01-31	2025-01-31T11:21:06.670Z	2025-01-31T11:21:06.670Z	SUB15052434	S2ShotgunMAGs644	rhizosphere metagenome
SAMN46496644	RegmiSDN_606	PRJNA1126017		Released	2025-01-31	2025-01-31T11:21:06.680Z	2025-01-31T11:21:06.680Z	SUB15052434	S2ShotgunMAGs645	rhizosphere metagenome
SAMN46496645	RegmiSDN_607	PRJNA1126017		Released	2025-01-31	2025-01-31T11:21:06.690Z	2025-01-31T11:21:06.690Z	SUB15052434	S2ShotgunMAGs646	rhizosphere metagenome
SAMN46496646	RegmiSDN_608	PRJNA1126017		Released	2025-01-31	2025-01-31T11:21:06.700Z	2025-01-31T11:21:06.700Z	SUB15052434	S2ShotgunMAGs647	rhizosphere metagenome
SAMN46496647	RegmiSDN_609	PRJNA1126017		Released	2025-01-31	2025-01-31T11:21:06.706Z	2025-01-31T11:21:06.706Z	SUB15052434	S2ShotgunMAGs648	rhizosphere metagenome
SAMN46495774	RegmiSDN_61	PRJNA1126017		Released	2025-01-31	2025-01-31T10:21:06.650Z	2025-01-31T10:21:06.650Z	SUB15050760	S1HiC_bin_65MAGs61	rhizosphere metagenome
SAMN46496648	RegmiSDN_610	PRJNA1126017		Released	2025-01-31	2025-01-31T11:21:06.716Z	2025-01-31T11:21:06.716Z	SUB15052434	S2ShotgunMAGs649	rhizosphere metagenome
SAMN46496649	RegmiSDN_611	PRJNA1126017		Released	2025-01-31	2025-01-31T11:21:06.723Z	2025-01-31T11:21:06.723Z	SUB15052434	S2ShotgunMAGs650	rhizosphere metagenome
SAMN46496650	RegmiSDN_612	PRJNA1126017		Released	2025-01-31	2025-01-31T11:21:06.733Z	2025-01-31T11:21:06.733Z	SUB15052434	S2ShotgunMAGs651	rhizosphere metagenome
SAMN46496651	RegmiSDN_613	PRJNA1126017		Released	2025-01-31	2025-01-31T11:21:06.740Z	2025-01-31T11:21:06.740Z	SUB15052434	S2ShotgunMAGs652	rhizosphere metagenome
SAMN46496652	RegmiSDN_614	PRJNA1126017		Released	2025-01-31	2025-01-31T11:21:06.750Z	2025-01-31T11:21:06.750Z	SUB15052434	S2ShotgunMAGs653	rhizosphere metagenome
SAMN46496653	RegmiSDN_615	PRJNA1126017		Released	2025-01-31	2025-01-31T11:21:06.760Z	2025-01-31T11:21:06.760Z	SUB15052434	S2ShotgunMAGs654	rhizosphere metagenome
SAMN46496654	RegmiSDN_616	PRJNA1126017		Released	2025-01-31	2025-01-31T11:21:06.770Z	2025-01-31T11:21:06.770Z	SUB15052434	S2ShotgunMAGs655	rhizosphere metagenome
SAMN46496655	RegmiSDN_617	PRJNA1126017		Released	2025-01-31	2025-01-31T11:21:06.776Z	2025-01-31T11:21:06.776Z	SUB15052434	S2ShotgunMAGs656	rhizosphere metagenome
SAMN46496656	RegmiSDN_618	PRJNA1126017		Released	2025-01-31	2025-01-31T11:21:06.786Z	2025-01-31T11:21:06.786Z	SUB15052434	S2ShotgunMAGs657	rhizosphere metagenome
SAMN46496657	RegmiSDN_619	PRJNA1126017		Released	2025-01-31	2025-01-31T11:21:06.796Z	2025-01-31T11:21:06.796Z	SUB15052434	S2ShotgunMAGs658	rhizosphere metagenome
SAMN46495775	RegmiSDN_62	PRJNA1126017		Released	2025-01-31	2025-01-31T10:21:06.663Z	2025-01-31T10:21:06.663Z	SUB15050760	S1HiC_bin_66MAGs62	rhizosphere metagenome
SAMN46496658	RegmiSDN_620	PRJNA1126017		Released	2025-01-31	2025-01-31T11:21:06.803Z	2025-01-31T11:21:06.803Z	SUB15052434	S2ShotgunMAGs659	rhizosphere metagenome
SAMN46496659	RegmiSDN_621	PRJNA1126017		Released	2025-01-31	2025-01-31T11:21:06.813Z	2025-01-31T11:21:06.813Z	SUB15052434	S2ShotgunMAGs660	rhizosphere metagenome
SAMN46496660	RegmiSDN_622	PRJNA1126017		Released	2025-01-31	2025-01-31T11:21:06.823Z	2025-01-31T11:21:06.823Z	SUB15052434	S2ShotgunMAGs661	rhizosphere metagenome
SAMN46496661	RegmiSDN_623	PRJNA1126017		Released	2025-01-31	2025-01-31T11:21:06.830Z	2025-01-31T11:21:06.830Z	SUB15052434	S2ShotgunMAGs662	rhizosphere metagenome
SAMN46496662	RegmiSDN_624	PRJNA1126017		Released	2025-01-31	2025-01-31T11:21:06.840Z	2025-01-31T11:21:06.840Z	SUB15052434	S2ShotgunMAGs663	rhizosphere metagenome
SAMN46496663	RegmiSDN_625	PRJNA1126017		Released	2025-01-31	2025-01-31T11:21:06.850Z	2025-01-31T11:21:06.850Z	SUB15052434	S2ShotgunMAGs664	rhizosphere metagenome
SAMN46496664	RegmiSDN_626	PRJNA1126017		Released	2025-01-31	2025-01-31T11:21:06.856Z	2025-01-31T11:21:06.856Z	SUB15052434	S2ShotgunMAGs665	rhizosphere metagenome
SAMN46496665	RegmiSDN_627	PRJNA1126017		Released	2025-01-31	2025-01-31T11:21:06.866Z	2025-01-31T11:21:06.866Z	SUB15052434	S2ShotgunMAGs666	rhizosphere metagenome
SAMN46496666	RegmiSDN_628	PRJNA1126017		Released	2025-01-31	2025-01-31T11:21:06.876Z	2025-01-31T11:21:06.876Z	SUB15052434	S2ShotgunMAGs667	rhizosphere metagenome
SAMN46496667	RegmiSDN_629	PRJNA1126017		Released	2025-01-31	2025-01-31T11:21:06.883Z	2025-01-31T11:21:06.883Z	SUB15052434	S2ShotgunMAGs668	rhizosphere metagenome
SAMN46495776	RegmiSDN_63	PRJNA1126017		Released	2025-01-31	2025-01-31T10:21:06.676Z	2025-01-31T10:21:06.676Z	SUB15050760	S1HiC_bin_67MAGs63	rhizosphere metagenome
SAMN46496668	RegmiSDN_630	PRJNA1126017		Released	2025-01-31	2025-01-31T11:21:06.893Z	2025-01-31T11:21:06.893Z	SUB15052434	S2ShotgunMAGs669	rhizosphere metagenome
SAMN46496669	RegmiSDN_631	PRJNA1126017		Released	2025-01-31	2025-01-31T11:21:06.906Z	2025-01-31T11:21:06.906Z	SUB15052434	S2ShotgunMAGs670	rhizosphere metagenome
SAMN46496670	RegmiSDN_632	PRJNA1126017		Released	2025-01-31	2025-01-31T11:21:06.913Z	2025-01-31T11:21:06.913Z	SUB15052434	S2ShotgunMAGs671	rhizosphere metagenome
SAMN46496671	RegmiSDN_633	PRJNA1126017		Released	2025-01-31	2025-01-31T11:21:06.923Z	2025-01-31T11:21:06.923Z	SUB15052434	S2ShotgunMAGs672	rhizosphere metagenome
SAMN46496672	RegmiSDN_634	PRJNA1126017		Released	2025-01-31	2025-01-31T11:21:06.933Z	2025-01-31T11:21:06.933Z	SUB15052434	S2ShotgunMAGs673	rhizosphere metagenome
SAMN46496673	RegmiSDN_635	PRJNA1126017		Released	2025-01-31	2025-01-31T11:21:06.940Z	2025-01-31T11:21:06.940Z	SUB15052434	S2ShotgunMAGs674	rhizosphere metagenome
SAMN46496674	RegmiSDN_636	PRJNA1126017		Released	2025-01-31	2025-01-31T11:21:06.950Z	2025-01-31T11:21:06.950Z	SUB15052434	S2ShotgunMAGs675	rhizosphere metagenome
SAMN46496675	RegmiSDN_637	PRJNA1126017		Released	2025-01-31	2025-01-31T11:21:06.960Z	2025-01-31T11:21:06.960Z	SUB15052434	S2ShotgunMAGs676	rhizosphere metagenome
SAMN46496676	RegmiSDN_638	PRJNA1126017		Released	2025-01-31	2025-01-31T11:21:06.966Z	2025-01-31T11:21:06.966Z	SUB15052434	S2ShotgunMAGs677	rhizosphere metagenome
SAMN46496677	RegmiSDN_639	PRJNA1126017		Released	2025-01-31	2025-01-31T11:21:06.976Z	2025-01-31T11:21:06.976Z	SUB15052434	S2ShotgunMAGs678	rhizosphere metagenome
SAMN46495777	RegmiSDN_64	PRJNA1126017		Released	2025-01-31	2025-01-31T10:21:06.686Z	2025-01-31T10:21:06.686Z	SUB15050760	S1HiC_bin_68MAGs64	rhizosphere metagenome
SAMN46496678	RegmiSDN_640	PRJNA1126017		Released	2025-01-31	2025-01-31T11:21:06.986Z	2025-01-31T11:21:06.986Z	SUB15052434	S2ShotgunMAGs679	rhizosphere metagenome
SAMN46496679	RegmiSDN_641	PRJNA1126017		Released	2025-01-31	2025-01-31T11:21:06.993Z	2025-01-31T11:21:06.993Z	SUB15052434	S2ShotgunMAGs680	rhizosphere metagenome
SAMN46496680	RegmiSDN_642	PRJNA1126017		Released	2025-01-31	2025-01-31T11:21:07.003Z	2025-01-31T11:21:07.003Z	SUB15052434	S2ShotgunMAGs681	rhizosphere metagenome
SAMN46496681	RegmiSDN_643	PRJNA1126017		Released	2025-01-31	2025-01-31T11:21:07.013Z	2025-01-31T11:21:07.013Z	SUB15052434	S2ShotgunMAGs682	rhizosphere metagenome
SAMN46496682	RegmiSDN_644	PRJNA1126017		Released	2025-01-31	2025-01-31T11:21:07.020Z	2025-01-31T11:21:07.020Z	SUB15052434	S2ShotgunMAGs683	rhizosphere metagenome
SAMN46496683	RegmiSDN_645	PRJNA1126017		Released	2025-01-31	2025-01-31T11:21:07.030Z	2025-01-31T11:21:07.030Z	SUB15052434	S2ShotgunMAGs684	rhizosphere metagenome
SAMN46496684	RegmiSDN_646	PRJNA1126017		Released	2025-01-31	2025-01-31T11:21:07.040Z	2025-01-31T11:21:07.040Z	SUB15052434	S2ShotgunMAGs685	rhizosphere metagenome
SAMN46496685	RegmiSDN_647	PRJNA1126017		Released	2025-01-31	2025-01-31T11:21:07.046Z	2025-01-31T11:21:07.046Z	SUB15052434	S2ShotgunMAGs686	rhizosphere metagenome
SAMN46496686	RegmiSDN_648	PRJNA1126017		Released	2025-01-31	2025-01-31T11:21:07.056Z	2025-01-31T11:21:07.056Z	SUB15052434	S2ShotgunMAGs687	rhizosphere metagenome
SAMN46496687	RegmiSDN_649	PRJNA1126017		Released	2025-01-31	2025-01-31T11:21:07.066Z	2025-01-31T11:21:07.066Z	SUB15052434	S2ShotgunMAGs688	rhizosphere metagenome
SAMN46495778	RegmiSDN_65	PRJNA1126017		Released	2025-01-31	2025-01-31T10:21:06.696Z	2025-01-31T10:21:06.696Z	SUB15050760	S1HiC_bin_69MAGs65	rhizosphere metagenome
SAMN46496688	RegmiSDN_650	PRJNA1126017		Released	2025-01-31	2025-01-31T11:21:07.073Z	2025-01-31T11:21:07.073Z	SUB15052434	S2ShotgunMAGs689	rhizosphere metagenome
SAMN46496689	RegmiSDN_651	PRJNA1126017		Released	2025-01-31	2025-01-31T11:21:07.083Z	2025-01-31T11:21:07.083Z	SUB15052434	S2ShotgunMAGs690	rhizosphere metagenome
SAMN46496690	RegmiSDN_652	PRJNA1126017		Released	2025-01-31	2025-01-31T11:21:07.093Z	2025-01-31T11:21:07.093Z	SUB15052434	S2ShotgunMAGs691	rhizosphere metagenome
SAMN46496691	RegmiSDN_653	PRJNA1126017		Released	2025-01-31	2025-01-31T11:21:07.103Z	2025-01-31T11:21:07.103Z	SUB15052434	S2ShotgunMAGs692	rhizosphere metagenome
SAMN46496692	RegmiSDN_654	PRJNA1126017		Released	2025-01-31	2025-01-31T11:21:07.110Z	2025-01-31T11:21:07.110Z	SUB15052434	S2ShotgunMAGs693	rhizosphere metagenome
SAMN46496693	RegmiSDN_655	PRJNA1126017		Released	2025-01-31	2025-01-31T11:21:07.120Z	2025-01-31T11:21:07.120Z	SUB15052434	S2ShotgunMAGs694	rhizosphere metagenome
SAMN46496694	RegmiSDN_656	PRJNA1126017		Released	2025-01-31	2025-01-31T11:21:07.130Z	2025-01-31T11:21:07.130Z	SUB15052434	S2ShotgunMAGs695	rhizosphere metagenome
SAMN46496695	RegmiSDN_657	PRJNA1126017		Released	2025-01-31	2025-01-31T11:21:07.140Z	2025-01-31T11:21:07.140Z	SUB15052434	S2ShotgunMAGs696	rhizosphere metagenome
SAMN46496696	RegmiSDN_658	PRJNA1126017		Released	2025-01-31	2025-01-31T11:21:07.146Z	2025-01-31T11:21:07.146Z	SUB15052434	S2ShotgunMAGs697	rhizosphere metagenome
SAMN46496697	RegmiSDN_659	PRJNA1126017		Released	2025-01-31	2025-01-31T11:21:07.156Z	2025-01-31T11:21:07.156Z	SUB15052434	S2ShotgunMAGs698	rhizosphere metagenome
SAMN46495779	RegmiSDN_66	PRJNA1126017		Released	2025-01-31	2025-01-31T10:21:06.710Z	2025-01-31T10:21:06.710Z	SUB15050760	S1HiC_bin_6MAGs66	rhizosphere metagenome
SAMN46496698	RegmiSDN_660	PRJNA1126017		Released	2025-01-31	2025-01-31T11:21:07.163Z	2025-01-31T11:21:07.163Z	SUB15052434	S2ShotgunMAGs699	rhizosphere metagenome
SAMN46496699	RegmiSDN_661	PRJNA1126017		Released	2025-01-31	2025-01-31T11:21:07.173Z	2025-01-31T11:21:07.173Z	SUB15052434	S2ShotgunMAGs700	rhizosphere metagenome
SAMN46496700	RegmiSDN_662	PRJNA1126017		Released	2025-01-31	2025-01-31T11:21:07.183Z	2025-01-31T11:21:07.183Z	SUB15052434	S2ShotgunMAGs701	rhizosphere metagenome
SAMN46496701	RegmiSDN_663	PRJNA1126017		Released	2025-01-31	2025-01-31T11:21:07.190Z	2025-01-31T11:21:07.190Z	SUB15052434	S2ShotgunMAGs702	rhizosphere metagenome
SAMN46496702	RegmiSDN_664	PRJNA1126017		Released	2025-01-31	2025-01-31T11:21:07.200Z	2025-01-31T11:21:07.200Z	SUB15052434	S2ShotgunMAGs703	rhizosphere metagenome
SAMN46496703	RegmiSDN_665	PRJNA1126017		Released	2025-01-31	2025-01-31T11:21:07.210Z	2025-01-31T11:21:07.210Z	SUB15052434	S2ShotgunMAGs704	rhizosphere metagenome
SAMN46496704	RegmiSDN_666	PRJNA1126017		Released	2025-01-31	2025-01-31T11:21:07.220Z	2025-01-31T11:21:07.220Z	SUB15052434	S2ShotgunMAGs705	rhizosphere metagenome
SAMN46496705	RegmiSDN_667	PRJNA1126017		Released	2025-01-31	2025-01-31T11:21:07.226Z	2025-01-31T11:21:07.226Z	SUB15052434	S2ShotgunMAGs706	rhizosphere metagenome
SAMN46496706	RegmiSDN_668	PRJNA1126017		Released	2025-01-31	2025-01-31T11:21:07.236Z	2025-01-31T11:21:07.236Z	SUB15052434	S2ShotgunMAGs707	rhizosphere metagenome
SAMN46496707	RegmiSDN_669	PRJNA1126017		Released	2025-01-31	2025-01-31T11:21:07.243Z	2025-01-31T11:21:07.243Z	SUB15052434	S2ShotgunMAGs708	rhizosphere metagenome
SAMN46495780	RegmiSDN_67	PRJNA1126017		Released	2025-01-31	2025-01-31T10:21:06.720Z	2025-01-31T10:21:06.720Z	SUB15050760	S1HiC_bin_70MAGs67	rhizosphere metagenome
SAMN46496708	RegmiSDN_670	PRJNA1126017		Released	2025-01-31	2025-01-31T11:21:07.253Z	2025-01-31T11:21:07.253Z	SUB15052434	S2ShotgunMAGs709	rhizosphere metagenome
SAMN46496709	RegmiSDN_671	PRJNA1126017		Released	2025-01-31	2025-01-31T11:21:07.263Z	2025-01-31T11:21:07.263Z	SUB15052434	S2ShotgunMAGs710	rhizosphere metagenome
SAMN46496710	RegmiSDN_672	PRJNA1126017		Released	2025-01-31	2025-01-31T11:21:07.270Z	2025-01-31T11:21:07.270Z	SUB15052434	S2ShotgunMAGs711	rhizosphere metagenome
SAMN46496711	RegmiSDN_673	PRJNA1126017		Released	2025-01-31	2025-01-31T11:21:07.280Z	2025-01-31T11:21:07.280Z	SUB15052434	S2ShotgunMAGs712	rhizosphere metagenome
SAMN46496712	RegmiSDN_674	PRJNA1126017		Released	2025-01-31	2025-01-31T11:21:07.290Z	2025-01-31T11:21:07.290Z	SUB15052434	S2ShotgunMAGs713	rhizosphere metagenome
SAMN46496713	RegmiSDN_675	PRJNA1126017		Released	2025-01-31	2025-01-31T11:21:07.300Z	2025-01-31T11:21:07.300Z	SUB15052434	S2ShotgunMAGs714	rhizosphere metagenome
SAMN46496714	RegmiSDN_676	PRJNA1126017		Released	2025-01-31	2025-01-31T11:21:07.306Z	2025-01-31T11:21:07.306Z	SUB15052434	S2ShotgunMAGs715	rhizosphere metagenome
SAMN46496715	RegmiSDN_677	PRJNA1126017		Released	2025-01-31	2025-01-31T11:21:07.316Z	2025-01-31T11:21:07.316Z	SUB15052434	S2ShotgunMAGs716	rhizosphere metagenome
SAMN46496716	RegmiSDN_678	PRJNA1126017		Released	2025-01-31	2025-01-31T11:21:07.326Z	2025-01-31T11:21:07.326Z	SUB15052434	S2ShotgunMAGs717	rhizosphere metagenome
SAMN46496717	RegmiSDN_679	PRJNA1126017		Released	2025-01-31	2025-01-31T11:21:07.333Z	2025-01-31T11:21:07.333Z	SUB15052434	S2ShotgunMAGs718	rhizosphere metagenome
SAMN46495781	RegmiSDN_68	PRJNA1126017		Released	2025-01-31	2025-01-31T10:21:06.733Z	2025-01-31T10:21:06.733Z	SUB15050760	S1HiC_bin_71MAGs68	rhizosphere metagenome
SAMN46496718	RegmiSDN_680	PRJNA1126017		Released	2025-01-31	2025-01-31T11:21:07.343Z	2025-01-31T11:21:07.343Z	SUB15052434	S2ShotgunMAGs719	rhizosphere metagenome
SAMN46496719	RegmiSDN_681	PRJNA1126017		Released	2025-01-31	2025-01-31T11:21:07.353Z	2025-01-31T11:21:07.353Z	SUB15052434	S2ShotgunMAGs720	rhizosphere metagenome
SAMN46496720	RegmiSDN_682	PRJNA1126017		Released	2025-01-31	2025-01-31T11:21:07.360Z	2025-01-31T11:21:07.360Z	SUB15052434	S2ShotgunMAGs721	rhizosphere metagenome
SAMN46496721	RegmiSDN_683	PRJNA1126017		Released	2025-01-31	2025-01-31T11:21:07.370Z	2025-01-31T11:21:07.370Z	SUB15052434	S2ShotgunMAGs722	rhizosphere metagenome
SAMN46496722	RegmiSDN_684	PRJNA1126017		Released	2025-01-31	2025-01-31T11:21:07.380Z	2025-01-31T11:21:07.380Z	SUB15052434	S2ShotgunMAGs723	rhizosphere metagenome
SAMN46496723	RegmiSDN_685	PRJNA1126017		Released	2025-01-31	2025-01-31T11:21:07.390Z	2025-01-31T11:21:07.390Z	SUB15052434	S2ShotgunMAGs724	rhizosphere metagenome
SAMN46496724	RegmiSDN_686	PRJNA1126017		Released	2025-01-31	2025-01-31T11:21:07.396Z	2025-01-31T11:21:07.396Z	SUB15052434	S2ShotgunMAGs725	rhizosphere metagenome
SAMN46496725	RegmiSDN_687	PRJNA1126017		Released	2025-01-31	2025-01-31T11:21:07.406Z	2025-01-31T11:21:07.406Z	SUB15052434	S2ShotgunMAGs726	rhizosphere metagenome
SAMN46496726	RegmiSDN_688	PRJNA1126017		Released	2025-01-31	2025-01-31T11:21:07.416Z	2025-01-31T11:21:07.416Z	SUB15052434	S2ShotgunMAGs727	rhizosphere metagenome
SAMN46496727	RegmiSDN_689	PRJNA1126017		Released	2025-01-31	2025-01-31T11:21:07.423Z	2025-01-31T11:21:07.423Z	SUB15052434	S2ShotgunMAGs728	rhizosphere metagenome
SAMN46495782	RegmiSDN_69	PRJNA1126017		Released	2025-01-31	2025-01-31T10:21:06.743Z	2025-01-31T10:21:06.743Z	SUB15050760	S1HiC_bin_72MAGs69	rhizosphere metagenome
SAMN46496728	RegmiSDN_690	PRJNA1126017		Released	2025-01-31	2025-01-31T11:21:07.433Z	2025-01-31T11:21:07.433Z	SUB15052434	S2ShotgunMAGs729	rhizosphere metagenome
SAMN46496729	RegmiSDN_691	PRJNA1126017		Released	2025-01-31	2025-01-31T11:21:07.443Z	2025-01-31T11:21:07.443Z	SUB15052434	S2ShotgunMAGs730	rhizosphere metagenome
SAMN46496730	RegmiSDN_692	PRJNA1126017		Released	2025-01-31	2025-01-31T11:21:07.453Z	2025-01-31T11:21:07.453Z	SUB15052434	S2ShotgunMAGs731	rhizosphere metagenome
SAMN46496731	RegmiSDN_693	PRJNA1126017		Released	2025-01-31	2025-01-31T11:21:07.460Z	2025-01-31T11:21:07.460Z	SUB15052434	S2ShotgunMAGs732	rhizosphere metagenome
SAMN46496732	RegmiSDN_694	PRJNA1126017		Released	2025-01-31	2025-01-31T11:21:07.470Z	2025-01-31T11:21:07.470Z	SUB15052434	S2ShotgunMAGs733	rhizosphere metagenome
SAMN46496733	RegmiSDN_695	PRJNA1126017		Released	2025-01-31	2025-01-31T11:21:07.480Z	2025-01-31T11:21:07.480Z	SUB15052434	S2ShotgunMAGs734	rhizosphere metagenome
SAMN46496734	RegmiSDN_696	PRJNA1126017		Released	2025-01-31	2025-01-31T11:21:07.486Z	2025-01-31T11:21:07.486Z	SUB15052434	S2ShotgunMAGs735	rhizosphere metagenome
SAMN46496735	RegmiSDN_697	PRJNA1126017		Released	2025-01-31	2025-01-31T11:21:07.496Z	2025-01-31T11:21:07.496Z	SUB15052434	S2ShotgunMAGs736	rhizosphere metagenome
SAMN46496736	RegmiSDN_698	PRJNA1126017		Released	2025-01-31	2025-01-31T11:21:07.506Z	2025-01-31T11:21:07.506Z	SUB15052434	S2ShotgunMAGs737	rhizosphere metagenome
SAMN46496737	RegmiSDN_699	PRJNA1126017		Released	2025-01-31	2025-01-31T11:21:07.513Z	2025-01-31T11:21:07.513Z	SUB15052434	S2ShotgunMAGs738	rhizosphere metagenome
SAMN46495720	RegmiSDN_7	PRJNA1126017		Released	2025-01-31	2025-01-31T10:21:06Z	2025-01-31T10:21:06Z	SUB15050760	S1HiC_bin_16MAGs7	rhizosphere metagenome
SAMN46495783	RegmiSDN_70	PRJNA1126017		Released	2025-01-31	2025-01-31T10:21:06.756Z	2025-01-31T10:21:06.756Z	SUB15050760	S1HiC_bin_73MAGs70	rhizosphere metagenome
SAMN46496738	RegmiSDN_700	PRJNA1126017		Released	2025-01-31	2025-01-31T11:21:07.523Z	2025-01-31T11:21:07.523Z	SUB15052434	S2ShotgunMAGs739	rhizosphere metagenome
SAMN46496739	RegmiSDN_701	PRJNA1126017		Released	2025-01-31	2025-01-31T11:21:07.530Z	2025-01-31T11:21:07.530Z	SUB15052434	S2ShotgunMAGs740	rhizosphere metagenome
SAMN46496740	RegmiSDN_702	PRJNA1126017		Released	2025-01-31	2025-01-31T11:21:07.540Z	2025-01-31T11:21:07.540Z	SUB15052434	S2ShotgunMAGs741	rhizosphere metagenome
SAMN46496741	RegmiSDN_703	PRJNA1126017		Released	2025-01-31	2025-01-31T11:21:07.550Z	2025-01-31T11:21:07.550Z	SUB15052434	S2ShotgunMAGs742	rhizosphere metagenome
SAMN46496742	RegmiSDN_704	PRJNA1126017		Released	2025-01-31	2025-01-31T11:21:07.560Z	2025-01-31T11:21:07.560Z	SUB15052434	S2ShotgunMAGs743	rhizosphere metagenome
SAMN46496743	RegmiSDN_705	PRJNA1126017		Released	2025-01-31	2025-01-31T11:21:07.570Z	2025-01-31T11:21:07.570Z	SUB15052434	S2ShotgunMAGs744	rhizosphere metagenome
SAMN46496744	RegmiSDN_706	PRJNA1126017		Released	2025-01-31	2025-01-31T11:21:07.580Z	2025-01-31T11:21:07.580Z	SUB15052434	S2ShotgunMAGs745	rhizosphere metagenome
SAMN46496745	RegmiSDN_707	PRJNA1126017		Released	2025-01-31	2025-01-31T11:21:07.586Z	2025-01-31T11:21:07.586Z	SUB15052434	S2ShotgunMAGs746	rhizosphere metagenome
SAMN46496746	RegmiSDN_708	PRJNA1126017		Released	2025-01-31	2025-01-31T11:21:07.596Z	2025-01-31T11:21:07.596Z	SUB15052434	S2ShotgunMAGs747	rhizosphere metagenome
SAMN46496747	RegmiSDN_709	PRJNA1126017		Released	2025-01-31	2025-01-31T11:21:07.606Z	2025-01-31T11:21:07.606Z	SUB15052434	S2ShotgunMAGs748	rhizosphere metagenome
SAMN46495784	RegmiSDN_71	PRJNA1126017		Released	2025-01-31	2025-01-31T10:21:06.770Z	2025-01-31T10:21:06.770Z	SUB15050760	S1HiC_bin_74MAGs71	rhizosphere metagenome
SAMN46496748	RegmiSDN_710	PRJNA1126017		Released	2025-01-31	2025-01-31T11:21:07.613Z	2025-01-31T11:21:07.613Z	SUB15052434	S2ShotgunMAGs749	rhizosphere metagenome
SAMN46496749	RegmiSDN_711	PRJNA1126017		Released	2025-01-31	2025-01-31T11:21:07.623Z	2025-01-31T11:21:07.623Z	SUB15052434	S2ShotgunMAGs750	rhizosphere metagenome
SAMN46496750	RegmiSDN_712	PRJNA1126017		Released	2025-01-31	2025-01-31T11:21:07.633Z	2025-01-31T11:21:07.633Z	SUB15052434	S2ShotgunMAGs751	rhizosphere metagenome
SAMN46496751	RegmiSDN_713	PRJNA1126017		Released	2025-01-31	2025-01-31T11:21:07.643Z	2025-01-31T11:21:07.643Z	SUB15052434	S2ShotgunMAGs752	rhizosphere metagenome
SAMN46496752	RegmiSDN_714	PRJNA1126017		Released	2025-01-31	2025-01-31T11:21:07.650Z	2025-01-31T11:21:07.650Z	SUB15052434	S2ShotgunMAGs753	rhizosphere metagenome
SAMN46496753	RegmiSDN_715	PRJNA1126017		Released	2025-01-31	2025-01-31T11:21:07.660Z	2025-01-31T11:21:07.660Z	SUB15052434	S2ShotgunMAGs754	rhizosphere metagenome
SAMN46496754	RegmiSDN_716	PRJNA1126017		Released	2025-01-31	2025-01-31T11:21:07.670Z	2025-01-31T11:21:07.670Z	SUB15052434	S2ShotgunMAGs755	rhizosphere metagenome
SAMN46496755	RegmiSDN_717	PRJNA1126017		Released	2025-01-31	2025-01-31T11:21:07.680Z	2025-01-31T11:21:07.680Z	SUB15052434	S2ShotgunMAGs756	rhizosphere metagenome
SAMN46496756	RegmiSDN_718	PRJNA1126017		Released	2025-01-31	2025-01-31T11:21:07.686Z	2025-01-31T11:21:07.686Z	SUB15052434	S2ShotgunMAGs757	rhizosphere metagenome
SAMN46496757	RegmiSDN_719	PRJNA1126017		Released	2025-01-31	2025-01-31T11:21:07.696Z	2025-01-31T11:21:07.696Z	SUB15052434	S2ShotgunMAGs758	rhizosphere metagenome
SAMN46495785	RegmiSDN_72	PRJNA1126017		Released	2025-01-31	2025-01-31T10:21:06.780Z	2025-01-31T10:21:06.780Z	SUB15050760	S1HiC_bin_75MAGs72	rhizosphere metagenome
SAMN46496758	RegmiSDN_720	PRJNA1126017		Released	2025-01-31	2025-01-31T11:21:07.703Z	2025-01-31T11:21:07.703Z	SUB15052434	S2ShotgunMAGs759	rhizosphere metagenome
SAMN46496759	RegmiSDN_721	PRJNA1126017		Released	2025-01-31	2025-01-31T11:21:07.713Z	2025-01-31T11:21:07.713Z	SUB15052434	S2ShotgunMAGs760	rhizosphere metagenome
SAMN46496760	RegmiSDN_722	PRJNA1126017		Released	2025-01-31	2025-01-31T11:21:07.720Z	2025-01-31T11:21:07.720Z	SUB15052434	S2ShotgunMAGs761	rhizosphere metagenome
SAMN46496761	RegmiSDN_723	PRJNA1126017		Released	2025-01-31	2025-01-31T11:21:07.730Z	2025-01-31T11:21:07.730Z	SUB15052434	S2ShotgunMAGs762	rhizosphere metagenome
SAMN46496762	RegmiSDN_724	PRJNA1126017		Released	2025-01-31	2025-01-31T11:21:07.740Z	2025-01-31T11:21:07.740Z	SUB15052434	S2ShotgunMAGs763	rhizosphere metagenome
SAMN46496763	RegmiSDN_725	PRJNA1126017		Released	2025-01-31	2025-01-31T11:21:07.750Z	2025-01-31T11:21:07.750Z	SUB15052434	S2ShotgunMAGs764	rhizosphere metagenome
SAMN46496764	RegmiSDN_726	PRJNA1126017		Released	2025-01-31	2025-01-31T11:21:07.756Z	2025-01-31T11:21:07.756Z	SUB15052434	S2ShotgunMAGs765	rhizosphere metagenome
SAMN46496765	RegmiSDN_727	PRJNA1126017		Released	2025-01-31	2025-01-31T11:21:07.766Z	2025-01-31T11:21:07.766Z	SUB15052434	S2ShotgunMAGs766	rhizosphere metagenome
SAMN46496766	RegmiSDN_728	PRJNA1126017		Released	2025-01-31	2025-01-31T11:21:07.773Z	2025-01-31T11:21:07.773Z	SUB15052434	S2ShotgunMAGs767	rhizosphere metagenome
SAMN46496767	RegmiSDN_729	PRJNA1126017		Released	2025-01-31	2025-01-31T11:21:07.783Z	2025-01-31T11:21:07.783Z	SUB15052434	S2ShotgunMAGs768	rhizosphere metagenome
SAMN46495786	RegmiSDN_73	PRJNA1126017		Released	2025-01-31	2025-01-31T10:21:06.793Z	2025-01-31T10:21:06.793Z	SUB15050760	S1HiC_bin_76MAGs73	rhizosphere metagenome
SAMN46496768	RegmiSDN_730	PRJNA1126017		Released	2025-01-31	2025-01-31T11:21:07.790Z	2025-01-31T11:21:07.790Z	SUB15052434	S2ShotgunMAGs769	rhizosphere metagenome
SAMN46496769	RegmiSDN_731	PRJNA1126017		Released	2025-01-31	2025-01-31T11:21:07.800Z	2025-01-31T11:21:07.800Z	SUB15052434	S2ShotgunMAGs770	rhizosphere metagenome
SAMN46496770	RegmiSDN_732	PRJNA1126017		Released	2025-01-31	2025-01-31T11:21:07.810Z	2025-01-31T11:21:07.810Z	SUB15052434	S2ShotgunMAGs771	rhizosphere metagenome
SAMN46496771	RegmiSDN_733	PRJNA1126017		Released	2025-01-31	2025-01-31T11:21:07.820Z	2025-01-31T11:21:07.820Z	SUB15052434	S2ShotgunMAGs772	rhizosphere metagenome
SAMN46496772	RegmiSDN_734	PRJNA1126017		Released	2025-01-31	2025-01-31T11:21:07.826Z	2025-01-31T11:21:07.826Z	SUB15052434	S2ShotgunMAGs773	rhizosphere metagenome
SAMN46496773	RegmiSDN_735	PRJNA1126017		Released	2025-01-31	2025-01-31T11:21:07.836Z	2025-01-31T11:21:07.836Z	SUB15052434	S2ShotgunMAGs774	rhizosphere metagenome
SAMN46496774	RegmiSDN_736	PRJNA1126017		Released	2025-01-31	2025-01-31T11:21:07.843Z	2025-01-31T11:21:07.843Z	SUB15052434	S2ShotgunMAGs775	rhizosphere metagenome
SAMN46496775	RegmiSDN_737	PRJNA1126017		Released	2025-01-31	2025-01-31T11:21:07.853Z	2025-01-31T11:21:07.853Z	SUB15052434	S2ShotgunMAGs776	rhizosphere metagenome
SAMN46496776	RegmiSDN_738	PRJNA1126017		Released	2025-01-31	2025-01-31T11:21:07.863Z	2025-01-31T11:21:07.863Z	SUB15052434	S2ShotgunMAGs777	rhizosphere metagenome
SAMN46496777	RegmiSDN_739	PRJNA1126017		Released	2025-01-31	2025-01-31T11:21:07.870Z	2025-01-31T11:21:07.870Z	SUB15052434	S2ShotgunMAGs778	rhizosphere metagenome
SAMN46495787	RegmiSDN_74	PRJNA1126017		Released	2025-01-31	2025-01-31T10:21:06.803Z	2025-01-31T10:21:06.803Z	SUB15050760	S1HiC_bin_77MAGs74	rhizosphere metagenome
SAMN46496778	RegmiSDN_740	PRJNA1126017		Released	2025-01-31	2025-01-31T11:21:07.880Z	2025-01-31T11:21:07.880Z	SUB15052434	S2ShotgunMAGs779	rhizosphere metagenome
SAMN46496779	RegmiSDN_741	PRJNA1126017		Released	2025-01-31	2025-01-31T11:21:07.890Z	2025-01-31T11:21:07.890Z	SUB15052434	S2ShotgunMAGs780	rhizosphere metagenome
SAMN46496780	RegmiSDN_742	PRJNA1126017		Released	2025-01-31	2025-01-31T11:21:07.896Z	2025-01-31T11:21:07.896Z	SUB15052434	S2ShotgunMAGs781	rhizosphere metagenome
SAMN46496781	RegmiSDN_743	PRJNA1126017		Released	2025-01-31	2025-01-31T11:21:07.906Z	2025-01-31T11:21:07.906Z	SUB15052434	S2ShotgunMAGs782	rhizosphere metagenome
SAMN46496782	RegmiSDN_744	PRJNA1126017		Released	2025-01-31	2025-01-31T11:21:07.916Z	2025-01-31T11:21:07.916Z	SUB15052434	S2ShotgunMAGs783	rhizosphere metagenome
SAMN46496783	RegmiSDN_745	PRJNA1126017		Released	2025-01-31	2025-01-31T11:21:07.923Z	2025-01-31T11:21:07.923Z	SUB15052434	S2ShotgunMAGs784	rhizosphere metagenome
SAMN46496784	RegmiSDN_746	PRJNA1126017		Released	2025-01-31	2025-01-31T11:21:07.933Z	2025-01-31T11:21:07.933Z	SUB15052434	S2ShotgunMAGs785	rhizosphere metagenome
SAMN46496785	RegmiSDN_747	PRJNA1126017		Released	2025-01-31	2025-01-31T11:21:07.943Z	2025-01-31T11:21:07.943Z	SUB15052434	S2ShotgunMAGs786	rhizosphere metagenome
SAMN46496786	RegmiSDN_748	PRJNA1126017		Released	2025-01-31	2025-01-31T11:21:07.950Z	2025-01-31T11:21:07.950Z	SUB15052434	S2ShotgunMAGs787	rhizosphere metagenome
SAMN46496787	RegmiSDN_749	PRJNA1126017		Released	2025-01-31	2025-01-31T11:21:07.960Z	2025-01-31T11:21:07.960Z	SUB15052434	S2ShotgunMAGs788	rhizosphere metagenome
SAMN46495788	RegmiSDN_75	PRJNA1126017		Released	2025-01-31	2025-01-31T10:21:06.816Z	2025-01-31T10:21:06.816Z	SUB15050760	S1HiC_bin_78MAGs75	rhizosphere metagenome
SAMN46496788	RegmiSDN_750	PRJNA1126017		Released	2025-01-31	2025-01-31T11:21:07.970Z	2025-01-31T11:21:07.970Z	SUB15052434	S2ShotgunMAGs789	rhizosphere metagenome
SAMN46496789	RegmiSDN_751	PRJNA1126017		Released	2025-01-31	2025-01-31T11:21:07.976Z	2025-01-31T11:21:07.976Z	SUB15052434	S2ShotgunMAGs790	rhizosphere metagenome
SAMN46496790	RegmiSDN_752	PRJNA1126017		Released	2025-01-31	2025-01-31T11:21:07.986Z	2025-01-31T11:21:07.986Z	SUB15052434	S2ShotgunMAGs791	rhizosphere metagenome
SAMN46496791	RegmiSDN_753	PRJNA1126017		Released	2025-01-31	2025-01-31T11:21:07.993Z	2025-01-31T11:21:07.993Z	SUB15052434	S2ShotgunMAGs792	rhizosphere metagenome
SAMN46496792	RegmiSDN_754	PRJNA1126017		Released	2025-01-31	2025-01-31T11:21:08.003Z	2025-01-31T11:21:08.003Z	SUB15052434	S2ShotgunMAGs793	rhizosphere metagenome
SAMN46496793	RegmiSDN_755	PRJNA1126017		Released	2025-01-31	2025-01-31T11:21:08.013Z	2025-01-31T11:21:08.013Z	SUB15052434	S2ShotgunMAGs794	rhizosphere metagenome
SAMN46496794	RegmiSDN_756	PRJNA1126017		Released	2025-01-31	2025-01-31T11:21:08.020Z	2025-01-31T11:21:08.020Z	SUB15052434	S2ShotgunMAGs795	rhizosphere metagenome
SAMN46496795	RegmiSDN_757	PRJNA1126017		Released	2025-01-31	2025-01-31T11:21:08.030Z	2025-01-31T11:21:08.030Z	SUB15052434	S2ShotgunMAGs796	rhizosphere metagenome
SAMN46496796	RegmiSDN_758	PRJNA1126017		Released	2025-01-31	2025-01-31T11:21:08.040Z	2025-01-31T11:21:08.040Z	SUB15052434	S2ShotgunMAGs797	rhizosphere metagenome
SAMN46496797	RegmiSDN_759	PRJNA1126017		Released	2025-01-31	2025-01-31T11:21:08.050Z	2025-01-31T11:21:08.050Z	SUB15052434	S2ShotgunMAGs798	rhizosphere metagenome
SAMN46495789	RegmiSDN_76	PRJNA1126017		Released	2025-01-31	2025-01-31T10:21:06.826Z	2025-01-31T10:21:06.826Z	SUB15050760	S1HiC_bin_79MAGs76	rhizosphere metagenome
SAMN46496798	RegmiSDN_760	PRJNA1126017		Released	2025-01-31	2025-01-31T11:21:08.076Z	2025-01-31T11:21:08.076Z	SUB15052434	S2ShotgunMAGs799	rhizosphere metagenome
SAMN46496799	RegmiSDN_761	PRJNA1126017		Released	2025-01-31	2025-01-31T11:21:08.086Z	2025-01-31T11:21:08.086Z	SUB15052434	S2ShotgunMAGs800	rhizosphere metagenome
SAMN46496800	RegmiSDN_762	PRJNA1126017		Released	2025-01-31	2025-01-31T11:21:08.093Z	2025-01-31T11:21:08.093Z	SUB15052434	S2ShotgunMAGs801	rhizosphere metagenome
SAMN46496801	RegmiSDN_763	PRJNA1126017		Released	2025-01-31	2025-01-31T11:21:08.103Z	2025-01-31T11:21:08.103Z	SUB15052434	S2ShotgunMAGs802	rhizosphere metagenome
SAMN46496802	RegmiSDN_764	PRJNA1126017		Released	2025-01-31	2025-01-31T11:21:08.110Z	2025-01-31T11:21:08.110Z	SUB15052434	S2ShotgunMAGs803	rhizosphere metagenome
SAMN46496803	RegmiSDN_765	PRJNA1126017		Released	2025-01-31	2025-01-31T11:21:08.120Z	2025-01-31T11:21:08.120Z	SUB15052434	S2ShotgunMAGs804	rhizosphere metagenome
SAMN46496804	RegmiSDN_766	PRJNA1126017		Released	2025-01-31	2025-01-31T11:21:08.130Z	2025-01-31T11:21:08.130Z	SUB15052434	S2ShotgunMAGs805	rhizosphere metagenome
SAMN46496805	RegmiSDN_767	PRJNA1126017		Released	2025-01-31	2025-01-31T11:21:08.136Z	2025-01-31T11:21:08.136Z	SUB15052434	S2ShotgunMAGs806	rhizosphere metagenome
SAMN46496806	RegmiSDN_768	PRJNA1126017		Released	2025-01-31	2025-01-31T11:21:08.146Z	2025-01-31T11:21:08.146Z	SUB15052434	S2ShotgunMAGs807	rhizosphere metagenome
SAMN46496807	RegmiSDN_769	PRJNA1126017		Released	2025-01-31	2025-01-31T11:21:08.153Z	2025-01-31T11:21:08.153Z	SUB15052434	S2ShotgunMAGs808	rhizosphere metagenome
SAMN46495790	RegmiSDN_77	PRJNA1126017		Released	2025-01-31	2025-01-31T10:21:06.840Z	2025-01-31T10:21:06.840Z	SUB15050760	S1HiC_bin_7MAGs77	rhizosphere metagenome
SAMN46496808	RegmiSDN_770	PRJNA1126017		Released	2025-01-31	2025-01-31T11:21:08.163Z	2025-01-31T11:21:08.163Z	SUB15052434	S2ShotgunMAGs809	rhizosphere metagenome
SAMN46496809	RegmiSDN_771	PRJNA1126017		Released	2025-01-31	2025-01-31T11:21:08.173Z	2025-01-31T11:21:08.173Z	SUB15052434	S2ShotgunMAGs810	rhizosphere metagenome
SAMN46496810	RegmiSDN_772	PRJNA1126017		Released	2025-01-31	2025-01-31T11:21:08.180Z	2025-01-31T11:21:08.180Z	SUB15052434	S2ShotgunMAGs811	rhizosphere metagenome
SAMN46496811	RegmiSDN_773	PRJNA1126017		Released	2025-01-31	2025-01-31T11:21:08.200Z	2025-01-31T11:21:08.200Z	SUB15052434	S2ShotgunMAGs812	rhizosphere metagenome
SAMN46496812	RegmiSDN_774	PRJNA1126017		Released	2025-01-31	2025-01-31T11:21:08.226Z	2025-01-31T11:21:08.226Z	SUB15052434	S2ShotgunMAGs813	rhizosphere metagenome
SAMN46496813	RegmiSDN_775	PRJNA1126017		Released	2025-01-31	2025-01-31T11:21:08.236Z	2025-01-31T11:21:08.236Z	SUB15052434	S2ShotgunMAGs814	rhizosphere metagenome
SAMN46496814	RegmiSDN_776	PRJNA1126017		Released	2025-01-31	2025-01-31T11:21:08.300Z	2025-01-31T11:21:08.300Z	SUB15052434	S2ShotgunMAGs815	rhizosphere metagenome
SAMN46496815	RegmiSDN_777	PRJNA1126017		Released	2025-01-31	2025-01-31T11:21:08.313Z	2025-01-31T11:21:08.313Z	SUB15052434	S2ShotgunMAGs816	rhizosphere metagenome
SAMN46496816	RegmiSDN_778	PRJNA1126017		Released	2025-01-31	2025-01-31T11:21:08.323Z	2025-01-31T11:21:08.323Z	SUB15052434	S2ShotgunMAGs817	rhizosphere metagenome
SAMN46496817	RegmiSDN_779	PRJNA1126017		Released	2025-01-31	2025-01-31T11:21:08.336Z	2025-01-31T11:21:08.336Z	SUB15052434	S2ShotgunMAGs818	rhizosphere metagenome
SAMN46495791	RegmiSDN_78	PRJNA1126017		Released	2025-01-31	2025-01-31T10:21:06.853Z	2025-01-31T10:21:06.853Z	SUB15050760	S1HiC_bin_80MAGs78	rhizosphere metagenome
SAMN46496818	RegmiSDN_780	PRJNA1126017		Released	2025-01-31	2025-01-31T11:21:08.346Z	2025-01-31T11:21:08.346Z	SUB15052434	S2ShotgunMAGs819	rhizosphere metagenome
SAMN46496819	RegmiSDN_781	PRJNA1126017		Released	2025-01-31	2025-01-31T11:21:08.356Z	2025-01-31T11:21:08.356Z	SUB15052434	S2ShotgunMAGs820	rhizosphere metagenome
SAMN46496820	RegmiSDN_782	PRJNA1126017		Released	2025-01-31	2025-01-31T11:21:08.366Z	2025-01-31T11:21:08.366Z	SUB15052434	S2ShotgunMAGs821	rhizosphere metagenome
SAMN46496821	RegmiSDN_783	PRJNA1126017		Released	2025-01-31	2025-01-31T11:21:08.376Z	2025-01-31T11:21:08.376Z	SUB15052434	S2ShotgunMAGs822	rhizosphere metagenome
SAMN46496822	RegmiSDN_784	PRJNA1126017		Released	2025-01-31	2025-01-31T11:21:08.386Z	2025-01-31T11:21:08.386Z	SUB15052434	S2ShotgunMAGs823	rhizosphere metagenome
SAMN46496823	RegmiSDN_785	PRJNA1126017		Released	2025-01-31	2025-01-31T11:21:08.396Z	2025-01-31T11:21:08.396Z	SUB15052434	S2ShotgunMAGs824	rhizosphere metagenome
SAMN46496824	RegmiSDN_786	PRJNA1126017		Released	2025-01-31	2025-01-31T11:21:08.406Z	2025-01-31T11:21:08.406Z	SUB15052434	S2ShotgunMAGs825	rhizosphere metagenome
SAMN46496825	RegmiSDN_787	PRJNA1126017		Released	2025-01-31	2025-01-31T11:21:08.420Z	2025-01-31T11:21:08.420Z	SUB15052434	S2ShotgunMAGs826	rhizosphere metagenome
SAMN46496826	RegmiSDN_788	PRJNA1126017		Released	2025-01-31	2025-01-31T11:21:08.430Z	2025-01-31T11:21:08.430Z	SUB15052434	S2ShotgunMAGs827	rhizosphere metagenome
SAMN46496827	RegmiSDN_789	PRJNA1126017		Released	2025-01-31	2025-01-31T11:21:08.436Z	2025-01-31T11:21:08.436Z	SUB15052434	S2ShotgunMAGs828	rhizosphere metagenome
SAMN46495792	RegmiSDN_79	PRJNA1126017		Released	2025-01-31	2025-01-31T10:21:06.863Z	2025-01-31T10:21:06.863Z	SUB15050760	S1HiC_bin_81MAGs79	rhizosphere metagenome
SAMN46496828	RegmiSDN_790	PRJNA1126017		Released	2025-01-31	2025-01-31T11:21:08.446Z	2025-01-31T11:21:08.446Z	SUB15052434	S2ShotgunMAGs829	rhizosphere metagenome
SAMN46496829	RegmiSDN_791	PRJNA1126017		Released	2025-01-31	2025-01-31T11:21:08.456Z	2025-01-31T11:21:08.456Z	SUB15052434	S2ShotgunMAGs830	rhizosphere metagenome
SAMN46496830	RegmiSDN_792	PRJNA1126017		Released	2025-01-31	2025-01-31T11:21:08.466Z	2025-01-31T11:21:08.466Z	SUB15052434	S2ShotgunMAGs831	rhizosphere metagenome
SAMN46496831	RegmiSDN_793	PRJNA1126017		Released	2025-01-31	2025-01-31T11:21:08.476Z	2025-01-31T11:21:08.476Z	SUB15052434	S2ShotgunMAGs832	rhizosphere metagenome
SAMN46496832	RegmiSDN_794	PRJNA1126017		Released	2025-01-31	2025-01-31T11:21:08.483Z	2025-01-31T11:21:08.483Z	SUB15052434	S2ShotgunMAGs833	rhizosphere metagenome
SAMN46496833	RegmiSDN_795	PRJNA1126017		Released	2025-01-31	2025-01-31T11:21:08.493Z	2025-01-31T11:21:08.493Z	SUB15052434	S2ShotgunMAGs834	rhizosphere metagenome
SAMN46496834	RegmiSDN_796	PRJNA1126017		Released	2025-01-31	2025-01-31T11:21:08.500Z	2025-01-31T11:21:08.500Z	SUB15052434	S2ShotgunMAGs835	rhizosphere metagenome
SAMN46496835	RegmiSDN_797	PRJNA1126017		Released	2025-01-31	2025-01-31T11:21:08.510Z	2025-01-31T11:21:08.510Z	SUB15052434	S2ShotgunMAGs836	rhizosphere metagenome
SAMN46496836	RegmiSDN_798	PRJNA1126017		Released	2025-01-31	2025-01-31T11:21:08.520Z	2025-01-31T11:21:08.520Z	SUB15052434	S2ShotgunMAGs837	rhizosphere metagenome
SAMN46496837	RegmiSDN_799	PRJNA1126017		Released	2025-01-31	2025-01-31T11:21:08.526Z	2025-01-31T11:21:08.526Z	SUB15052434	S2ShotgunMAGs838	rhizosphere metagenome
SAMN46495721	RegmiSDN_8	PRJNA1126017		Released	2025-01-31	2025-01-31T10:21:06.013Z	2025-01-31T10:21:06.013Z	SUB15050760	S1HiC_bin_17MAGs8	rhizosphere metagenome
SAMN46495793	RegmiSDN_80	PRJNA1126017		Released	2025-01-31	2025-01-31T10:21:06.873Z	2025-01-31T10:21:06.873Z	SUB15050760	S1HiC_bin_82MAGs80	rhizosphere metagenome
SAMN46496838	RegmiSDN_800	PRJNA1126017		Released	2025-01-31	2025-01-31T11:21:08.536Z	2025-01-31T11:21:08.536Z	SUB15052434	S2ShotgunMAGs839	rhizosphere metagenome
SAMN46495794	RegmiSDN_81	PRJNA1126017		Released	2025-01-31	2025-01-31T10:21:06.886Z	2025-01-31T10:21:06.886Z	SUB15050760	S1HiC_bin_83MAGs81	rhizosphere metagenome
SAMN46495795	RegmiSDN_82	PRJNA1126017		Released	2025-01-31	2025-01-31T10:21:06.900Z	2025-01-31T10:21:06.900Z	SUB15050760	S1HiC_bin_84MAGs82	rhizosphere metagenome
SAMN46495796	RegmiSDN_83	PRJNA1126017		Released	2025-01-31	2025-01-31T10:21:06.910Z	2025-01-31T10:21:06.910Z	SUB15050760	S1HiC_bin_85MAGs83	rhizosphere metagenome
SAMN46495797	RegmiSDN_84	PRJNA1126017		Released	2025-01-31	2025-01-31T10:21:06.923Z	2025-01-31T10:21:06.923Z	SUB15050760	S1HiC_bin_86MAGs84	rhizosphere metagenome
SAMN46496855	RegmiSDN_840	PRJNA1126017		Released	2025-01-31	2025-01-31T12:14:04.446Z	2025-01-31T12:14:04.446Z	SUB15052511	S2ShotgunMAGs840	rhizosphere metagenome
SAMN46496856	RegmiSDN_841	PRJNA1126017		Released	2025-01-31	2025-01-31T12:14:04.456Z	2025-01-31T12:14:04.456Z	SUB15052511	S2ShotgunMAGs841	rhizosphere metagenome
SAMN46496857	RegmiSDN_842	PRJNA1126017		Released	2025-01-31	2025-01-31T12:14:04.466Z	2025-01-31T12:14:04.466Z	SUB15052511	S2ShotgunMAGs842	rhizosphere metagenome
SAMN46496858	RegmiSDN_843	PRJNA1126017		Released	2025-01-31	2025-01-31T12:14:04.473Z	2025-01-31T12:14:04.473Z	SUB15052511	S2ShotgunMAGs843	rhizosphere metagenome
SAMN46496859	RegmiSDN_844	PRJNA1126017		Released	2025-01-31	2025-01-31T12:14:04.483Z	2025-01-31T12:14:04.483Z	SUB15052511	S2ShotgunMAGs844	rhizosphere metagenome
SAMN46496860	RegmiSDN_845	PRJNA1126017		Released	2025-01-31	2025-01-31T12:14:04.493Z	2025-01-31T12:14:04.493Z	SUB15052511	S2ShotgunMAGs845	rhizosphere metagenome
SAMN46496861	RegmiSDN_846	PRJNA1126017		Released	2025-01-31	2025-01-31T12:14:04.500Z	2025-01-31T12:14:04.500Z	SUB15052511	S2ShotgunMAGs846	rhizosphere metagenome
SAMN46496862	RegmiSDN_847	PRJNA1126017		Released	2025-01-31	2025-01-31T12:14:04.510Z	2025-01-31T12:14:04.510Z	SUB15052511	S2ShotgunMAGs847	rhizosphere metagenome
SAMN46496863	RegmiSDN_848	PRJNA1126017		Released	2025-01-31	2025-01-31T12:14:04.520Z	2025-01-31T12:14:04.520Z	SUB15052511	S2ShotgunMAGs848	rhizosphere metagenome
SAMN46496864	RegmiSDN_849	PRJNA1126017		Released	2025-01-31	2025-01-31T12:14:04.526Z	2025-01-31T12:14:04.526Z	SUB15052511	S2ShotgunMAGs849	rhizosphere metagenome
SAMN46495798	RegmiSDN_85	PRJNA1126017		Released	2025-01-31	2025-01-31T10:21:06.933Z	2025-01-31T10:21:06.933Z	SUB15050760	S1HiC_bin_87MAGs85	rhizosphere metagenome
SAMN46496865	RegmiSDN_850	PRJNA1126017		Released	2025-01-31	2025-01-31T12:14:04.536Z	2025-01-31T12:14:04.536Z	SUB15052511	S2ShotgunMAGs850	rhizosphere metagenome
SAMN46496866	RegmiSDN_851	PRJNA1126017		Released	2025-01-31	2025-01-31T12:14:04.543Z	2025-01-31T12:14:04.543Z	SUB15052511	S2ShotgunMAGs851	rhizosphere metagenome
SAMN46496867	RegmiSDN_852	PRJNA1126017		Released	2025-01-31	2025-01-31T12:14:04.553Z	2025-01-31T12:14:04.553Z	SUB15052511	S2ShotgunMAGs852	rhizosphere metagenome
SAMN46496868	RegmiSDN_853	PRJNA1126017		Released	2025-01-31	2025-01-31T12:14:04.563Z	2025-01-31T12:14:04.563Z	SUB15052511	S2ShotgunMAGs853	rhizosphere metagenome
SAMN46496869	RegmiSDN_854	PRJNA1126017		Released	2025-01-31	2025-01-31T12:14:04.570Z	2025-01-31T12:14:04.570Z	SUB15052511	S2ShotgunMAGs854	rhizosphere metagenome
SAMN46496870	RegmiSDN_855	PRJNA1126017		Released	2025-01-31	2025-01-31T12:14:04.580Z	2025-01-31T12:14:04.580Z	SUB15052511	S2ShotgunMAGs855	rhizosphere metagenome
SAMN46496871	RegmiSDN_856	PRJNA1126017		Released	2025-01-31	2025-01-31T12:14:04.590Z	2025-01-31T12:14:04.590Z	SUB15052511	S2ShotgunMAGs856	rhizosphere metagenome
SAMN46496872	RegmiSDN_857	PRJNA1126017		Released	2025-01-31	2025-01-31T12:14:04.596Z	2025-01-31T12:14:04.596Z	SUB15052511	S2ShotgunMAGs857	rhizosphere metagenome
SAMN46496873	RegmiSDN_858	PRJNA1126017		Released	2025-01-31	2025-01-31T12:14:04.606Z	2025-01-31T12:14:04.606Z	SUB15052511	S2ShotgunMAGs858	rhizosphere metagenome
SAMN46496874	RegmiSDN_859	PRJNA1126017		Released	2025-01-31	2025-01-31T12:14:04.613Z	2025-01-31T12:14:04.613Z	SUB15052511	S2ShotgunMAGs859	rhizosphere metagenome
SAMN46495799	RegmiSDN_86	PRJNA1126017		Released	2025-01-31	2025-01-31T10:21:06.943Z	2025-01-31T10:21:06.943Z	SUB15050760	S1HiC_bin_88MAGs86	rhizosphere metagenome
SAMN46496875	RegmiSDN_860	PRJNA1126017		Released	2025-01-31	2025-01-31T12:14:04.623Z	2025-01-31T12:14:04.623Z	SUB15052511	S2ShotgunMAGs860	rhizosphere metagenome
SAMN46496876	RegmiSDN_861	PRJNA1126017		Released	2025-01-31	2025-01-31T12:14:04.630Z	2025-01-31T12:14:04.630Z	SUB15052511	S2ShotgunMAGs861	rhizosphere metagenome
SAMN46496877	RegmiSDN_862	PRJNA1126017		Released	2025-01-31	2025-01-31T12:14:04.640Z	2025-01-31T12:14:04.640Z	SUB15052511	S2ShotgunMAGs862	rhizosphere metagenome
SAMN46496878	RegmiSDN_863	PRJNA1126017		Released	2025-01-31	2025-01-31T12:14:04.650Z	2025-01-31T12:14:04.650Z	SUB15052511	S2ShotgunMAGs863	rhizosphere metagenome
SAMN46496879	RegmiSDN_864	PRJNA1126017		Released	2025-01-31	2025-01-31T12:14:04.656Z	2025-01-31T12:14:04.656Z	SUB15052511	S2ShotgunMAGs864	rhizosphere metagenome
SAMN46496880	RegmiSDN_865	PRJNA1126017		Released	2025-01-31	2025-01-31T12:14:04.666Z	2025-01-31T12:14:04.666Z	SUB15052511	S2ShotgunMAGs865	rhizosphere metagenome
SAMN46496881	RegmiSDN_866	PRJNA1126017		Released	2025-01-31	2025-01-31T12:14:04.676Z	2025-01-31T12:14:04.676Z	SUB15052511	S2ShotgunMAGs866	rhizosphere metagenome
SAMN46496882	RegmiSDN_867	PRJNA1126017		Released	2025-01-31	2025-01-31T12:14:04.683Z	2025-01-31T12:14:04.683Z	SUB15052511	S2ShotgunMAGs867	rhizosphere metagenome
SAMN46496883	RegmiSDN_868	PRJNA1126017		Released	2025-01-31	2025-01-31T12:14:04.693Z	2025-01-31T12:14:04.693Z	SUB15052511	S2ShotgunMAGs868	rhizosphere metagenome
SAMN46496884	RegmiSDN_869	PRJNA1126017		Released	2025-01-31	2025-01-31T12:14:04.700Z	2025-01-31T12:14:04.700Z	SUB15052511	S2ShotgunMAGs869	rhizosphere metagenome
SAMN46495800	RegmiSDN_87	PRJNA1126017		Released	2025-01-31	2025-01-31T10:21:06.956Z	2025-01-31T10:21:06.956Z	SUB15050760	S1HiC_bin_8MAGs87	rhizosphere metagenome
SAMN46496885	RegmiSDN_870	PRJNA1126017		Released	2025-01-31	2025-01-31T12:14:04.710Z	2025-01-31T12:14:04.710Z	SUB15052511	S2ShotgunMAGs870	rhizosphere metagenome
SAMN46496886	RegmiSDN_871	PRJNA1126017		Released	2025-01-31	2025-01-31T12:14:04.720Z	2025-01-31T12:14:04.720Z	SUB15052511	S2ShotgunMAGs871	rhizosphere metagenome
SAMN46496887	RegmiSDN_872	PRJNA1126017		Released	2025-01-31	2025-01-31T12:14:04.726Z	2025-01-31T12:14:04.726Z	SUB15052511	S2ShotgunMAGs872	rhizosphere metagenome
SAMN46496888	RegmiSDN_873	PRJNA1126017		Released	2025-01-31	2025-01-31T12:14:04.756Z	2025-01-31T12:14:04.756Z	SUB15052511	S2ShotgunMAGs873	rhizosphere metagenome
SAMN46496889	RegmiSDN_874	PRJNA1126017		Released	2025-01-31	2025-01-31T12:14:04.766Z	2025-01-31T12:14:04.766Z	SUB15052511	S2ShotgunMAGs874	rhizosphere metagenome
SAMN46496890	RegmiSDN_875	PRJNA1126017		Released	2025-01-31	2025-01-31T12:14:04.776Z	2025-01-31T12:14:04.776Z	SUB15052511	S2ShotgunMAGs875	rhizosphere metagenome
SAMN46496891	RegmiSDN_876	PRJNA1126017		Released	2025-01-31	2025-01-31T12:14:04.783Z	2025-01-31T12:14:04.783Z	SUB15052511	S2ShotgunMAGs876	rhizosphere metagenome
SAMN46496892	RegmiSDN_877	PRJNA1126017		Released	2025-01-31	2025-01-31T12:14:04.793Z	2025-01-31T12:14:04.793Z	SUB15052511	S2ShotgunMAGs877	rhizosphere metagenome
SAMN46496893	RegmiSDN_878	PRJNA1126017		Released	2025-01-31	2025-01-31T12:14:04.803Z	2025-01-31T12:14:04.803Z	SUB15052511	S2ShotgunMAGs878	rhizosphere metagenome
SAMN46496894	RegmiSDN_879	PRJNA1126017		Released	2025-01-31	2025-01-31T12:14:04.813Z	2025-01-31T12:14:04.813Z	SUB15052511	S2ShotgunMAGs879	rhizosphere metagenome
SAMN46495801	RegmiSDN_88	PRJNA1126017		Released	2025-01-31	2025-01-31T10:21:06.966Z	2025-01-31T10:21:06.966Z	SUB15050760	S1HiC_bin_9MAGs88	rhizosphere metagenome
SAMN46496895	RegmiSDN_880	PRJNA1126017		Released	2025-01-31	2025-01-31T12:14:04.823Z	2025-01-31T12:14:04.823Z	SUB15052511	S2ShotgunMAGs880	rhizosphere metagenome
SAMN46496896	RegmiSDN_881	PRJNA1126017		Released	2025-01-31	2025-01-31T12:14:04.830Z	2025-01-31T12:14:04.830Z	SUB15052511	S2ShotgunMAGs881	rhizosphere metagenome
SAMN46496897	RegmiSDN_882	PRJNA1126017		Released	2025-01-31	2025-01-31T12:14:04.840Z	2025-01-31T12:14:04.840Z	SUB15052511	S2ShotgunMAGs882	rhizosphere metagenome
SAMN46496898	RegmiSDN_883	PRJNA1126017		Released	2025-01-31	2025-01-31T12:14:04.846Z	2025-01-31T12:14:04.846Z	SUB15052511	S2ShotgunMAGs883	rhizosphere metagenome
SAMN46496899	RegmiSDN_884	PRJNA1126017		Released	2025-01-31	2025-01-31T12:14:04.856Z	2025-01-31T12:14:04.856Z	SUB15052511	S2ShotgunMAGs884	rhizosphere metagenome
SAMN46496900	RegmiSDN_885	PRJNA1126017		Released	2025-01-31	2025-01-31T12:14:04.866Z	2025-01-31T12:14:04.866Z	SUB15052511	S2ShotgunMAGs885	rhizosphere metagenome
SAMN46496901	RegmiSDN_886	PRJNA1126017		Released	2025-01-31	2025-01-31T12:14:04.873Z	2025-01-31T12:14:04.873Z	SUB15052511	S2ShotgunMAGs886	rhizosphere metagenome
SAMN46496902	RegmiSDN_887	PRJNA1126017		Released	2025-01-31	2025-01-31T12:14:04.883Z	2025-01-31T12:14:04.883Z	SUB15052511	S2ShotgunMAGs887	rhizosphere metagenome
SAMN46496903	RegmiSDN_888	PRJNA1126017		Released	2025-01-31	2025-01-31T12:14:04.890Z	2025-01-31T12:14:04.890Z	SUB15052511	S2ShotgunMAGs888	rhizosphere metagenome
SAMN46496904	RegmiSDN_889	PRJNA1126017		Released	2025-01-31	2025-01-31T12:14:04.900Z	2025-01-31T12:14:04.900Z	SUB15052511	S2ShotgunMAGs889	rhizosphere metagenome
SAMN46495802	RegmiSDN_89	PRJNA1126017		Released	2025-01-31	2025-01-31T10:21:06.976Z	2025-01-31T10:21:06.976Z	SUB15050760	S1ShotgunMAGs89	rhizosphere metagenome
SAMN46496905	RegmiSDN_890	PRJNA1126017		Released	2025-01-31	2025-01-31T12:14:04.910Z	2025-01-31T12:14:04.910Z	SUB15052511	S2ShotgunMAGs890	rhizosphere metagenome
SAMN46496906	RegmiSDN_891	PRJNA1126017		Released	2025-01-31	2025-01-31T12:14:04.920Z	2025-01-31T12:14:04.920Z	SUB15052511	S2ShotgunMAGs891	rhizosphere metagenome
SAMN46496907	RegmiSDN_892	PRJNA1126017		Released	2025-01-31	2025-01-31T12:14:04.926Z	2025-01-31T12:14:04.926Z	SUB15052511	S2ShotgunMAGs892	rhizosphere metagenome
SAMN46496908	RegmiSDN_893	PRJNA1126017		Released	2025-01-31	2025-01-31T12:14:04.936Z	2025-01-31T12:14:04.936Z	SUB15052511	S2ShotgunMAGs893	rhizosphere metagenome
SAMN46496909	RegmiSDN_894	PRJNA1126017		Released	2025-01-31	2025-01-31T12:14:04.943Z	2025-01-31T12:14:04.943Z	SUB15052511	S2ShotgunMAGs894	rhizosphere metagenome
SAMN46496910	RegmiSDN_895	PRJNA1126017		Released	2025-01-31	2025-01-31T12:14:04.953Z	2025-01-31T12:14:04.953Z	SUB15052511	S2ShotgunMAGs895	rhizosphere metagenome
SAMN46496911	RegmiSDN_896	PRJNA1126017		Released	2025-01-31	2025-01-31T12:14:04.963Z	2025-01-31T12:14:04.963Z	SUB15052511	S2ShotgunMAGs896	rhizosphere metagenome
SAMN46496912	RegmiSDN_897	PRJNA1126017		Released	2025-01-31	2025-01-31T12:14:04.970Z	2025-01-31T12:14:04.970Z	SUB15052511	S2ShotgunMAGs897	rhizosphere metagenome
SAMN46496913	RegmiSDN_898	PRJNA1126017		Released	2025-01-31	2025-01-31T12:14:04.980Z	2025-01-31T12:14:04.980Z	SUB15052511	S2ShotgunMAGs898	rhizosphere metagenome
SAMN46496914	RegmiSDN_899	PRJNA1126017		Released	2025-01-31	2025-01-31T12:14:04.990Z	2025-01-31T12:14:04.990Z	SUB15052511	S2ShotgunMAGs899	rhizosphere metagenome
SAMN46495722	RegmiSDN_9	PRJNA1126017		Released	2025-01-31	2025-01-31T10:21:06.023Z	2025-01-31T10:21:06.023Z	SUB15050760	S1HiC_bin_18MAGs9	rhizosphere metagenome
SAMN46495803	RegmiSDN_90	PRJNA1126017		Released	2025-01-31	2025-01-31T10:21:06.990Z	2025-01-31T10:21:06.990Z	SUB15050760	S1ShotgunMAGs90	rhizosphere metagenome
SAMN46496915	RegmiSDN_900	PRJNA1126017		Released	2025-01-31	2025-01-31T12:14:05Z	2025-01-31T12:14:05Z	SUB15052511	S2ShotgunMAGs900	rhizosphere metagenome
SAMN46496916	RegmiSDN_901	PRJNA1126017		Released	2025-01-31	2025-01-31T12:14:05.006Z	2025-01-31T12:14:05.006Z	SUB15052511	S2ShotgunMAGs901	rhizosphere metagenome
SAMN46496917	RegmiSDN_902	PRJNA1126017		Released	2025-01-31	2025-01-31T12:14:05.016Z	2025-01-31T12:14:05.016Z	SUB15052511	S2ShotgunMAGs902	rhizosphere metagenome
SAMN46496918	RegmiSDN_903	PRJNA1126017		Released	2025-01-31	2025-01-31T12:14:05.026Z	2025-01-31T12:14:05.026Z	SUB15052511	S2ShotgunMAGs903	rhizosphere metagenome
SAMN46496919	RegmiSDN_904	PRJNA1126017		Released	2025-01-31	2025-01-31T12:14:05.036Z	2025-01-31T12:14:05.036Z	SUB15052511	S2ShotgunMAGs904	rhizosphere metagenome
SAMN46496920	RegmiSDN_905	PRJNA1126017		Released	2025-01-31	2025-01-31T12:14:05.046Z	2025-01-31T12:14:05.046Z	SUB15052511	S2ShotgunMAGs905	rhizosphere metagenome
SAMN46496921	RegmiSDN_906	PRJNA1126017		Released	2025-01-31	2025-01-31T12:14:05.053Z	2025-01-31T12:14:05.053Z	SUB15052511	S2ShotgunMAGs906	rhizosphere metagenome
SAMN46496922	RegmiSDN_907	PRJNA1126017		Released	2025-01-31	2025-01-31T12:14:05.063Z	2025-01-31T12:14:05.063Z	SUB15052511	S2ShotgunMAGs907	rhizosphere metagenome
SAMN46496923	RegmiSDN_908	PRJNA1126017		Released	2025-01-31	2025-01-31T12:14:05.073Z	2025-01-31T12:14:05.073Z	SUB15052511	S2ShotgunMAGs908	rhizosphere metagenome
SAMN46496924	RegmiSDN_909	PRJNA1126017		Released	2025-01-31	2025-01-31T12:14:05.080Z	2025-01-31T12:14:05.080Z	SUB15052511	S2ShotgunMAGs909	rhizosphere metagenome
SAMN46495804	RegmiSDN_91	PRJNA1126017		Released	2025-01-31	2025-01-31T10:21:07.003Z	2025-01-31T10:21:07.003Z	SUB15050760	S1ShotgunMAGs91	rhizosphere metagenome
SAMN46496925	RegmiSDN_910	PRJNA1126017		Released	2025-01-31	2025-01-31T12:14:05.090Z	2025-01-31T12:14:05.090Z	SUB15052511	S2ShotgunMAGs910	rhizosphere metagenome
SAMN46496926	RegmiSDN_911	PRJNA1126017		Released	2025-01-31	2025-01-31T12:14:05.100Z	2025-01-31T12:14:05.100Z	SUB15052511	S2ShotgunMAGs911	rhizosphere metagenome
SAMN46496927	RegmiSDN_912	PRJNA1126017		Released	2025-01-31	2025-01-31T12:14:05.110Z	2025-01-31T12:14:05.110Z	SUB15052511	S2ShotgunMAGs912	rhizosphere metagenome
SAMN46496928	RegmiSDN_913	PRJNA1126017		Released	2025-01-31	2025-01-31T12:14:05.116Z	2025-01-31T12:14:05.116Z	SUB15052511	S2ShotgunMAGs913	rhizosphere metagenome
SAMN46496929	RegmiSDN_914	PRJNA1126017		Released	2025-01-31	2025-01-31T12:14:05.126Z	2025-01-31T12:14:05.126Z	SUB15052511	S2ShotgunMAGs914	rhizosphere metagenome
SAMN46496930	RegmiSDN_915	PRJNA1126017		Released	2025-01-31	2025-01-31T12:14:05.133Z	2025-01-31T12:14:05.133Z	SUB15052511	S2ShotgunMAGs915	rhizosphere metagenome
SAMN46496931	RegmiSDN_916	PRJNA1126017		Released	2025-01-31	2025-01-31T12:14:05.143Z	2025-01-31T12:14:05.143Z	SUB15052511	S2ShotgunMAGs916	rhizosphere metagenome
SAMN46496932	RegmiSDN_917	PRJNA1126017		Released	2025-01-31	2025-01-31T12:14:05.150Z	2025-01-31T12:14:05.150Z	SUB15052511	S2ShotgunMAGs917	rhizosphere metagenome
SAMN46496933	RegmiSDN_918	PRJNA1126017		Released	2025-01-31	2025-01-31T12:14:05.160Z	2025-01-31T12:14:05.160Z	SUB15052511	S2ShotgunMAGs918	rhizosphere metagenome
SAMN46496934	RegmiSDN_919	PRJNA1126017		Released	2025-01-31	2025-01-31T12:14:05.170Z	2025-01-31T12:14:05.170Z	SUB15052511	S2ShotgunMAGs919	rhizosphere metagenome
SAMN46495805	RegmiSDN_92	PRJNA1126017		Released	2025-01-31	2025-01-31T10:21:07.013Z	2025-01-31T10:21:07.013Z	SUB15050760	S1ShotgunMAGs92	rhizosphere metagenome
SAMN46496935	RegmiSDN_920	PRJNA1126017		Released	2025-01-31	2025-01-31T12:14:05.176Z	2025-01-31T12:14:05.176Z	SUB15052511	S2ShotgunMAGs920	rhizosphere metagenome
SAMN46496936	RegmiSDN_921	PRJNA1126017		Released	2025-01-31	2025-01-31T12:14:05.186Z	2025-01-31T12:14:05.186Z	SUB15052511	S2ShotgunMAGs921	rhizosphere metagenome
SAMN46496937	RegmiSDN_922	PRJNA1126017		Released	2025-01-31	2025-01-31T12:14:05.193Z	2025-01-31T12:14:05.193Z	SUB15052511	S2ShotgunMAGs922	rhizosphere metagenome
SAMN46496938	RegmiSDN_923	PRJNA1126017		Released	2025-01-31	2025-01-31T12:14:05.203Z	2025-01-31T12:14:05.203Z	SUB15052511	S2ShotgunMAGs923	rhizosphere metagenome
SAMN46496939	RegmiSDN_924	PRJNA1126017		Released	2025-01-31	2025-01-31T12:14:05.210Z	2025-01-31T12:14:05.210Z	SUB15052511	S2ShotgunMAGs924	rhizosphere metagenome
SAMN46496940	RegmiSDN_925	PRJNA1126017		Released	2025-01-31	2025-01-31T12:14:05.220Z	2025-01-31T12:14:05.220Z	SUB15052511	S2ShotgunMAGs925	rhizosphere metagenome
SAMN46496941	RegmiSDN_926	PRJNA1126017		Released	2025-01-31	2025-01-31T12:14:05.230Z	2025-01-31T12:14:05.230Z	SUB15052511	S2ShotgunMAGs926	rhizosphere metagenome
SAMN46496942	RegmiSDN_927	PRJNA1126017		Released	2025-01-31	2025-01-31T12:14:05.236Z	2025-01-31T12:14:05.236Z	SUB15052511	S2ShotgunMAGs927	rhizosphere metagenome
SAMN46496943	RegmiSDN_928	PRJNA1126017		Released	2025-01-31	2025-01-31T12:14:05.246Z	2025-01-31T12:14:05.246Z	SUB15052511	S2ShotgunMAGs928	rhizosphere metagenome
SAMN46496944	RegmiSDN_929	PRJNA1126017		Released	2025-01-31	2025-01-31T12:14:05.253Z	2025-01-31T12:14:05.253Z	SUB15052511	S2ShotgunMAGs929	rhizosphere metagenome
SAMN46495806	RegmiSDN_93	PRJNA1126017		Released	2025-01-31	2025-01-31T10:21:07.023Z	2025-01-31T10:21:07.023Z	SUB15050760	S1ShotgunMAGs93	rhizosphere metagenome
SAMN46496945	RegmiSDN_930	PRJNA1126017		Released	2025-01-31	2025-01-31T12:14:05.263Z	2025-01-31T12:14:05.263Z	SUB15052511	S2ShotgunMAGs930	rhizosphere metagenome
SAMN46496946	RegmiSDN_931	PRJNA1126017		Released	2025-01-31	2025-01-31T12:14:05.273Z	2025-01-31T12:14:05.273Z	SUB15052511	S2ShotgunMAGs931	rhizosphere metagenome
SAMN46496947	RegmiSDN_932	PRJNA1126017		Released	2025-01-31	2025-01-31T12:14:05.280Z	2025-01-31T12:14:05.280Z	SUB15052511	S2ShotgunMAGs932	rhizosphere metagenome
SAMN46496948	RegmiSDN_933	PRJNA1126017		Released	2025-01-31	2025-01-31T12:14:05.290Z	2025-01-31T12:14:05.290Z	SUB15052511	S2ShotgunMAGs933	rhizosphere metagenome
SAMN46496949	RegmiSDN_934	PRJNA1126017		Released	2025-01-31	2025-01-31T12:14:05.300Z	2025-01-31T12:14:05.300Z	SUB15052511	S2ShotgunMAGs934	rhizosphere metagenome
SAMN46496950	RegmiSDN_935	PRJNA1126017		Released	2025-01-31	2025-01-31T12:14:05.306Z	2025-01-31T12:14:05.306Z	SUB15052511	S2ShotgunMAGs935	rhizosphere metagenome
SAMN46496951	RegmiSDN_936	PRJNA1126017		Released	2025-01-31	2025-01-31T12:14:05.316Z	2025-01-31T12:14:05.316Z	SUB15052511	S2ShotgunMAGs936	rhizosphere metagenome
SAMN46496952	RegmiSDN_937	PRJNA1126017		Released	2025-01-31	2025-01-31T12:14:05.326Z	2025-01-31T12:14:05.326Z	SUB15052511	S2ShotgunMAGs937	rhizosphere metagenome
SAMN46496953	RegmiSDN_938	PRJNA1126017		Released	2025-01-31	2025-01-31T12:14:05.333Z	2025-01-31T12:14:05.333Z	SUB15052511	S2ShotgunMAGs938	rhizosphere metagenome
SAMN46496954	RegmiSDN_939	PRJNA1126017		Released	2025-01-31	2025-01-31T12:14:05.343Z	2025-01-31T12:14:05.343Z	SUB15052511	S2ShotgunMAGs939	rhizosphere metagenome
SAMN46495807	RegmiSDN_94	PRJNA1126017		Released	2025-01-31	2025-01-31T10:21:07.033Z	2025-01-31T10:21:07.033Z	SUB15050760	S1ShotgunMAGs94	rhizosphere metagenome
SAMN46496955	RegmiSDN_940	PRJNA1126017		Released	2025-01-31	2025-01-31T12:14:05.350Z	2025-01-31T12:14:05.350Z	SUB15052511	S2ShotgunMAGs940	rhizosphere metagenome
SAMN46496956	RegmiSDN_941	PRJNA1126017		Released	2025-01-31	2025-01-31T12:14:05.360Z	2025-01-31T12:14:05.360Z	SUB15052511	S2ShotgunMAGs941	rhizosphere metagenome
SAMN46496957	RegmiSDN_942	PRJNA1126017		Released	2025-01-31	2025-01-31T12:14:05.370Z	2025-01-31T12:14:05.370Z	SUB15052511	S2ShotgunMAGs942	rhizosphere metagenome
SAMN46496958	RegmiSDN_943	PRJNA1126017		Released	2025-01-31	2025-01-31T12:14:05.376Z	2025-01-31T12:14:05.376Z	SUB15052511	S2ShotgunMAGs943	rhizosphere metagenome
SAMN46496959	RegmiSDN_944	PRJNA1126017		Released	2025-01-31	2025-01-31T12:14:05.386Z	2025-01-31T12:14:05.386Z	SUB15052511	S2ShotgunMAGs944	rhizosphere metagenome
SAMN46496960	RegmiSDN_945	PRJNA1126017		Released	2025-01-31	2025-01-31T12:14:05.396Z	2025-01-31T12:14:05.396Z	SUB15052511	S2ShotgunMAGs945	rhizosphere metagenome
SAMN46496961	RegmiSDN_946	PRJNA1126017		Released	2025-01-31	2025-01-31T12:14:05.403Z	2025-01-31T12:14:05.403Z	SUB15052511	S2ShotgunMAGs946	rhizosphere metagenome
SAMN46496962	RegmiSDN_947	PRJNA1126017		Released	2025-01-31	2025-01-31T12:14:05.413Z	2025-01-31T12:14:05.413Z	SUB15052511	S2ShotgunMAGs947	rhizosphere metagenome
SAMN46496963	RegmiSDN_948	PRJNA1126017		Released	2025-01-31	2025-01-31T12:14:05.420Z	2025-01-31T12:14:05.420Z	SUB15052511	S2ShotgunMAGs948	rhizosphere metagenome
SAMN46496964	RegmiSDN_949	PRJNA1126017		Released	2025-01-31	2025-01-31T12:14:05.430Z	2025-01-31T12:14:05.430Z	SUB15052511	S2ShotgunMAGs949	rhizosphere metagenome
SAMN46495808	RegmiSDN_95	PRJNA1126017		Released	2025-01-31	2025-01-31T10:21:07.046Z	2025-01-31T10:21:07.046Z	SUB15050760	S1ShotgunMAGs95	rhizosphere metagenome
SAMN46496965	RegmiSDN_950	PRJNA1126017		Released	2025-01-31	2025-01-31T12:14:05.440Z	2025-01-31T12:14:05.440Z	SUB15052511	S2ShotgunMAGs950	rhizosphere metagenome
SAMN46496966	RegmiSDN_951	PRJNA1126017		Released	2025-01-31	2025-01-31T12:14:05.446Z	2025-01-31T12:14:05.446Z	SUB15052511	S2ShotgunMAGs951	rhizosphere metagenome
SAMN46496967	RegmiSDN_952	PRJNA1126017		Released	2025-01-31	2025-01-31T12:14:05.456Z	2025-01-31T12:14:05.456Z	SUB15052511	S2ShotgunMAGs952	rhizosphere metagenome
SAMN46496968	RegmiSDN_953	PRJNA1126017		Released	2025-01-31	2025-01-31T12:14:05.466Z	2025-01-31T12:14:05.466Z	SUB15052511	S2ShotgunMAGs953	rhizosphere metagenome
SAMN46496969	RegmiSDN_954	PRJNA1126017		Released	2025-01-31	2025-01-31T12:14:05.473Z	2025-01-31T12:14:05.473Z	SUB15052511	S2ShotgunMAGs954	rhizosphere metagenome
SAMN46496970	RegmiSDN_955	PRJNA1126017		Released	2025-01-31	2025-01-31T12:14:05.483Z	2025-01-31T12:14:05.483Z	SUB15052511	S2ShotgunMAGs955	rhizosphere metagenome
SAMN46496971	RegmiSDN_956	PRJNA1126017		Released	2025-01-31	2025-01-31T12:14:05.490Z	2025-01-31T12:14:05.490Z	SUB15052511	S2ShotgunMAGs956	rhizosphere metagenome
SAMN46496972	RegmiSDN_957	PRJNA1126017		Released	2025-01-31	2025-01-31T12:14:05.500Z	2025-01-31T12:14:05.500Z	SUB15052511	S2ShotgunMAGs957	rhizosphere metagenome
SAMN46496973	RegmiSDN_958	PRJNA1126017		Released	2025-01-31	2025-01-31T12:14:05.510Z	2025-01-31T12:14:05.510Z	SUB15052511	S2ShotgunMAGs958	rhizosphere metagenome
SAMN46496974	RegmiSDN_959	PRJNA1126017		Released	2025-01-31	2025-01-31T12:14:05.520Z	2025-01-31T12:14:05.520Z	SUB15052511	S2ShotgunMAGs959	rhizosphere metagenome
SAMN46495809	RegmiSDN_96	PRJNA1126017		Released	2025-01-31	2025-01-31T10:21:07.056Z	2025-01-31T10:21:07.056Z	SUB15050760	S1ShotgunMAGs96	rhizosphere metagenome
SAMN46496975	RegmiSDN_960	PRJNA1126017		Released	2025-01-31	2025-01-31T12:14:05.526Z	2025-01-31T12:14:05.526Z	SUB15052511	S2ShotgunMAGs960	rhizosphere metagenome
SAMN46496976	RegmiSDN_961	PRJNA1126017		Released	2025-01-31	2025-01-31T12:14:05.536Z	2025-01-31T12:14:05.536Z	SUB15052511	S2ShotgunMAGs961	rhizosphere metagenome
SAMN46496977	RegmiSDN_962	PRJNA1126017		Released	2025-01-31	2025-01-31T12:14:05.543Z	2025-01-31T12:14:05.543Z	SUB15052511	S2ShotgunMAGs962	rhizosphere metagenome
SAMN46496978	RegmiSDN_963	PRJNA1126017		Released	2025-01-31	2025-01-31T12:14:05.553Z	2025-01-31T12:14:05.553Z	SUB15052511	S2ShotgunMAGs963	rhizosphere metagenome
SAMN46496979	RegmiSDN_964	PRJNA1126017		Released	2025-01-31	2025-01-31T12:14:05.560Z	2025-01-31T12:14:05.560Z	SUB15052511	S2ShotgunMAGs964	rhizosphere metagenome
SAMN46496980	RegmiSDN_965	PRJNA1126017		Released	2025-01-31	2025-01-31T12:14:05.570Z	2025-01-31T12:14:05.570Z	SUB15052511	S2ShotgunMAGs965	rhizosphere metagenome
SAMN46496981	RegmiSDN_966	PRJNA1126017		Released	2025-01-31	2025-01-31T12:14:05.580Z	2025-01-31T12:14:05.580Z	SUB15052511	S2ShotgunMAGs966	rhizosphere metagenome
SAMN46496982	RegmiSDN_967	PRJNA1126017		Released	2025-01-31	2025-01-31T12:14:05.590Z	2025-01-31T12:14:05.590Z	SUB15052511	S2ShotgunMAGs967	rhizosphere metagenome
SAMN46496983	RegmiSDN_968	PRJNA1126017		Released	2025-01-31	2025-01-31T12:14:05.596Z	2025-01-31T12:14:05.596Z	SUB15052511	S2ShotgunMAGs968	rhizosphere metagenome
SAMN46496984	RegmiSDN_969	PRJNA1126017		Released	2025-01-31	2025-01-31T12:14:05.606Z	2025-01-31T12:14:05.606Z	SUB15052511	S2ShotgunMAGs969	rhizosphere metagenome
SAMN46495810	RegmiSDN_97	PRJNA1126017		Released	2025-01-31	2025-01-31T10:21:07.070Z	2025-01-31T10:21:07.070Z	SUB15050760	S1ShotgunMAGs97	rhizosphere metagenome
SAMN46496985	RegmiSDN_970	PRJNA1126017		Released	2025-01-31	2025-01-31T12:14:05.613Z	2025-01-31T12:14:05.613Z	SUB15052511	S2ShotgunMAGs970	rhizosphere metagenome
SAMN46496986	RegmiSDN_971	PRJNA1126017		Released	2025-01-31	2025-01-31T12:14:05.623Z	2025-01-31T12:14:05.623Z	SUB15052511	S2ShotgunMAGs971	rhizosphere metagenome
SAMN46496987	RegmiSDN_972	PRJNA1126017		Released	2025-01-31	2025-01-31T12:14:05.630Z	2025-01-31T12:14:05.630Z	SUB15052511	S2ShotgunMAGs972	rhizosphere metagenome
SAMN46496988	RegmiSDN_973	PRJNA1126017		Released	2025-01-31	2025-01-31T12:14:05.640Z	2025-01-31T12:14:05.640Z	SUB15052511	S2ShotgunMAGs973	rhizosphere metagenome
SAMN46496989	RegmiSDN_974	PRJNA1126017		Released	2025-01-31	2025-01-31T12:14:05.650Z	2025-01-31T12:14:05.650Z	SUB15052511	S2ShotgunMAGs974	rhizosphere metagenome
SAMN46496990	RegmiSDN_975	PRJNA1126017		Released	2025-01-31	2025-01-31T12:14:05.660Z	2025-01-31T12:14:05.660Z	SUB15052511	S2ShotgunMAGs975	rhizosphere metagenome
SAMN46496991	RegmiSDN_976	PRJNA1126017		Released	2025-01-31	2025-01-31T12:14:05.666Z	2025-01-31T12:14:05.666Z	SUB15052511	S2ShotgunMAGs976	rhizosphere metagenome
SAMN46496992	RegmiSDN_977	PRJNA1126017		Released	2025-01-31	2025-01-31T12:14:05.676Z	2025-01-31T12:14:05.676Z	SUB15052511	S2ShotgunMAGs977	rhizosphere metagenome
SAMN46496993	RegmiSDN_978	PRJNA1126017		Released	2025-01-31	2025-01-31T12:14:05.683Z	2025-01-31T12:14:05.683Z	SUB15052511	S2ShotgunMAGs978	rhizosphere metagenome
SAMN46496994	RegmiSDN_979	PRJNA1126017		Released	2025-01-31	2025-01-31T12:14:05.693Z	2025-01-31T12:14:05.693Z	SUB15052511	S2ShotgunMAGs979	rhizosphere metagenome
SAMN46495811	RegmiSDN_98	PRJNA1126017		Released	2025-01-31	2025-01-31T10:21:07.080Z	2025-01-31T10:21:07.080Z	SUB15050760	S1ShotgunMAGs98	rhizosphere metagenome
SAMN46496995	RegmiSDN_980	PRJNA1126017		Released	2025-01-31	2025-01-31T12:14:05.700Z	2025-01-31T12:14:05.700Z	SUB15052511	S2ShotgunMAGs980	rhizosphere metagenome
SAMN46496996	RegmiSDN_981	PRJNA1126017		Released	2025-01-31	2025-01-31T12:14:05.710Z	2025-01-31T12:14:05.710Z	SUB15052511	S2ShotgunMAGs981	rhizosphere metagenome
SAMN46496997	RegmiSDN_982	PRJNA1126017		Released	2025-01-31	2025-01-31T12:14:05.720Z	2025-01-31T12:14:05.720Z	SUB15052511	S2ShotgunMAGs982	rhizosphere metagenome
SAMN46496998	RegmiSDN_983	PRJNA1126017		Released	2025-01-31	2025-01-31T12:14:05.730Z	2025-01-31T12:14:05.730Z	SUB15052511	S2ShotgunMAGs983	rhizosphere metagenome
SAMN46496999	RegmiSDN_984	PRJNA1126017		Released	2025-01-31	2025-01-31T12:14:05.736Z	2025-01-31T12:14:05.736Z	SUB15052511	S2ShotgunMAGs984	rhizosphere metagenome
SAMN46497000	RegmiSDN_985	PRJNA1126017		Released	2025-01-31	2025-01-31T12:14:05.746Z	2025-01-31T12:14:05.746Z	SUB15052511	S2ShotgunMAGs985	rhizosphere metagenome
SAMN46497001	RegmiSDN_986	PRJNA1126017		Released	2025-01-31	2025-01-31T12:14:05.753Z	2025-01-31T12:14:05.753Z	SUB15052511	S2ShotgunMAGs986	rhizosphere metagenome
SAMN46497002	RegmiSDN_987	PRJNA1126017		Released	2025-01-31	2025-01-31T12:14:05.763Z	2025-01-31T12:14:05.763Z	SUB15052511	S2ShotgunMAGs987	rhizosphere metagenome
SAMN46497003	RegmiSDN_988	PRJNA1126017		Released	2025-01-31	2025-01-31T12:14:05.770Z	2025-01-31T12:14:05.770Z	SUB15052511	S2ShotgunMAGs988	rhizosphere metagenome
SAMN46497004	RegmiSDN_989	PRJNA1126017		Released	2025-01-31	2025-01-31T12:14:05.780Z	2025-01-31T12:14:05.780Z	SUB15052511	S2ShotgunMAGs989	rhizosphere metagenome
SAMN46495812	RegmiSDN_99	PRJNA1126017		Released	2025-01-31	2025-01-31T10:21:07.090Z	2025-01-31T10:21:07.090Z	SUB15050760	S1ShotgunMAGs99	rhizosphere metagenome
SAMN46497005	RegmiSDN_990	PRJNA1126017		Released	2025-01-31	2025-01-31T12:14:05.790Z	2025-01-31T12:14:05.790Z	SUB15052511	S2ShotgunMAGs990	rhizosphere metagenome
SAMN46497006	RegmiSDN_991	PRJNA1126017		Released	2025-01-31	2025-01-31T12:14:05.796Z	2025-01-31T12:14:05.796Z	SUB15052511	S2ShotgunMAGs991	rhizosphere metagenome
SAMN46497007	RegmiSDN_992	PRJNA1126017		Released	2025-01-31	2025-01-31T12:14:05.836Z	2025-01-31T12:14:05.836Z	SUB15052511	S2ShotgunMAGs992	rhizosphere metagenome
SAMN46497008	RegmiSDN_993	PRJNA1126017		Released	2025-01-31	2025-01-31T12:14:05.846Z	2025-01-31T12:14:05.846Z	SUB15052511	S2ShotgunMAGs993	rhizosphere metagenome
SAMN46497009	RegmiSDN_994	PRJNA1126017		Released	2025-01-31	2025-01-31T12:14:05.853Z	2025-01-31T12:14:05.853Z	SUB15052511	S2ShotgunMAGs994	rhizosphere metagenome
SAMN46497010	RegmiSDN_995	PRJNA1126017		Released	2025-01-31	2025-01-31T12:14:05.863Z	2025-01-31T12:14:05.863Z	SUB15052511	S2ShotgunMAGs995	rhizosphere metagenome
SAMN46497011	RegmiSDN_996	PRJNA1126017		Released	2025-01-31	2025-01-31T12:14:05.870Z	2025-01-31T12:14:05.870Z	SUB15052511	S2ShotgunMAGs996	rhizosphere metagenome
SAMN46497012	RegmiSDN_997	PRJNA1126017		Released	2025-01-31	2025-01-31T12:14:05.880Z	2025-01-31T12:14:05.880Z	SUB15052511	S2ShotgunMAGs997	rhizosphere metagenome
SAMN46497013	RegmiSDN_998	PRJNA1126017		Released	2025-01-31	2025-01-31T12:14:05.890Z	2025-01-31T12:14:05.890Z	SUB15052511	S2ShotgunMAGs998	rhizosphere metagenome
SAMN46497014	RegmiSDN_999	PRJNA1126017		Released	2025-01-31	2025-01-31T12:14:05.900Z	2025-01-31T12:14:05.900Z	SUB15052511	S2ShotgunMAGs999	rhizosphere metagenome
